# Supplementary material for: Elucidating the molecular mechanisms of Daifu decoction in ulcerative colitis treatment through a multi-omics framework and experimental verification
Source: Front Immunol. 2026 Mar 24;17:1780747. doi: 10.3389/fimmu.2026.1780747 (PMC13054662; doi:10.3389/fimmu.2026.1780747)
Supplement: Supplementary Table 2 — T3 column mobile phase gradient conditions. [file Table2.xlsx]

## Sheet: Sheet1
Primers sequences of qPCR
Gene name	primers sequences (5’- 3’)
ZO-1	Forward	TGCCTCGAACCTCTACTC
	Reverse	GTGGTGGAACTTGCTCAT
PRKCG	Forward	GGGACCTCAAGTTGGATAAT
	Reverse	TTCCCGTAGGGCTGATAG
occludin	Forward	ATGCGGAAAGAGTTGACA
	Reverse	GGTTACCATTGCTGCTGT
claudin-1	Forward	GGGTTCATCCTGGCTTCT
	Reverse	GTATCTGCCCGGTGCTTT
claudin-2	Forward	CACAGCACTGGCATCAC
	Reverse	GATTCCTGGCAGAACACT
