# Supplementary material for: Elucidating the molecular mechanisms of Daifu decoction in ulcerative colitis treatment through a multi-omics framework and experimental verification
Source: Front Immunol. 2026 Mar 24;17:1780747. doi: 10.3389/fimmu.2026.1780747 (PMC13054662; doi:10.3389/fimmu.2026.1780747)
Supplement: Supplementary Table 3 — AB TripleTOF 6600 mass spectrometry conditions. [file Table3.xlsx]

## Sheet: Sheet1
T3 column mobile phase gradient conditions
Time (min)	A (%)	B (%)
0	95	5
2	80	20
5	40	60
6	1	99
7.5	1	99
7.6	95	5
10	95	5
Notes: A is 0.1% formic acid-water; B is 0.1% formic acid-acetonitrile.
