# Supplementary material for: Elucidating the molecular mechanisms of Daifu decoction in ulcerative colitis treatment through a multi-omics framework and experimental verification
Source: Front Immunol. 2026 Mar 24;17:1780747. doi: 10.3389/fimmu.2026.1780747 (PMC13054662; doi:10.3389/fimmu.2026.1780747)
Supplement: Supplementary Table 4 — Pearson correlation analysis between DEGs and DEMs. [file Table4.xlsx]

## Sheet: Sheet1
AB TripleTOF 6600 mass spectrometry conditions
Conditions	ESI+	ESI-
Duration (min)	10	10
IonSpray Voltage (V)	5000	-4000
Temperature (°C)	550	450
Ion Source Gas1 (psi)	50	50
Ion Source Gas2 (psi)	60	60
Curtain Gas (psi)	35	35
Declustering Potential (V)	60	-60
MS1 Collision Energy (V)	10	-10
MS2 Collision Energy (V)	30	-30
Collision Energy Spread (V)	15	15
