# Supplementary material for: Elucidating the molecular mechanisms of Daifu decoction in ulcerative colitis treatment through a multi-omics framework and experimental verification
Source: Front Immunol. 2026 Mar 24;17:1780747. doi: 10.3389/fimmu.2026.1780747 (PMC13054662; doi:10.3389/fimmu.2026.1780747)
Supplement: Supplementary Table 5 — 127 components in DFD with high GI and the results of molecular docking. [file Table5.xlsx]

## Sheet: Sheet1
Pearson correlation analysis between DEGs and DEMs
DEMs	DEGs	Correlation	P-value
Milbemycin A3 oxime	Slc37a2	-0.811418	4.36727e-05
Milbemycin A3 oxime	Thap2	-0.808351	4.91767e-05
Milbemycin A3 oxime	Trim31	-0.851483	7.38812e-06
Paclitaxel-[d5]	1700060C20Rik	0.800448	6.61551e-05
Paclitaxel-[d5]	1700109H08Rik	0.839968	1.29236e-05
Paclitaxel-[d5]	4732487G21Rik	0.818641	3.27394e-05
Paclitaxel-[d5]	4930474N09Rik	0.83158	1.89113e-05
Paclitaxel-[d5]	Atxn7l1os2	0.800942	6.49645e-05
Paclitaxel-[d5]	Gm20405	0.80557	5.46693e-05
Paclitaxel-[d5]	Gm42941	0.806995	5.17926e-05
Paclitaxel-[d5]	Gm49745	0.802316	6.17488e-05
Paclitaxel-[d5]	ENSMUSG00000121247	-0.81382	3.97355e-05
Paclitaxel-[d5]	Prmt2	-0.809379	4.72694e-05
Paclitaxel-[d5]	Pspn	-0.822899	2.74622e-05
Palmitoylethanolamide	1700093K21Rik	0.849913	7.99462e-06
Palmitoylethanolamide	9830166K06Rik	0.80133	6.40409e-05
Palmitoylethanolamide	B230208H11Rik	0.807158	5.14722e-05
Palmitoylethanolamide	Cavin4	0.841887	1.18095e-05
Palmitoylethanolamide	Gm44066	0.809987	4.61708e-05
Palmitoylethanolamide	Gm45051	0.845133	1.01124e-05
Palmitoylethanolamide	Gm49864	0.831637	1.88641e-05
Palmitoylethanolamide	Gm6566	0.839563	1.31696e-05
Palmitoylethanolamide	Ncmap	0.813883	3.96367e-05
Palmitoylethanolamide	Scgb3a1	0.82456	2.56099e-05
O-acetyl-L-serine	1700093K21Rik	0.925986	3.58354e-08
O-acetyl-L-serine	1810010H24Rik	0.80894	4.8076e-05
O-acetyl-L-serine	2210411M09Rik	0.84991	7.99601e-06
O-acetyl-L-serine	Aipl1	0.897869	4.30167e-07
O-acetyl-L-serine	Armc12	0.841669	1.19316e-05
O-acetyl-L-serine	Arr3	0.903477	2.78819e-07
O-acetyl-L-serine	Art5	0.872118	2.38969e-06
O-acetyl-L-serine	B130046B21Rik	0.856341	5.75386e-06
O-acetyl-L-serine	C920006O11Rik	0.885256	1.04808e-06
O-acetyl-L-serine	Cavin4	0.871156	2.52934e-06
O-acetyl-L-serine	Cbx7	0.826317	2.37682e-05
O-acetyl-L-serine	Ccdc57	0.828104	2.20115e-05
O-acetyl-L-serine	Dpm1	0.805123	5.55984e-05
O-acetyl-L-serine	E230016M11Rik	0.817535	3.42437e-05
O-acetyl-L-serine	ENSMUSG00000120053	0.837534	1.44645e-05
O-acetyl-L-serine	ENSMUSG00000120456	0.871755	2.4416e-06
O-acetyl-L-serine	ENSMUSG00000120669	0.811571	4.34121e-05
O-acetyl-L-serine	ENSMUSG00000121121	0.86809	3.02237e-06
O-acetyl-L-serine	ENSMUSG00000121195	0.809504	4.70413e-05
O-acetyl-L-serine	ENSMUSG00000121316	0.829203	2.09876e-05
O-acetyl-L-serine	Eva1c	0.810522	4.52222e-05
O-acetyl-L-serine	Fnbp4	0.866508	3.30745e-06
O-acetyl-L-serine	Gm14168	0.853804	6.56346e-06
O-acetyl-L-serine	Gm14257	0.811596	4.33685e-05
O-acetyl-L-serine	Gm15743	0.858644	5.09459e-06
O-acetyl-L-serine	Gm15964	0.854313	6.39388e-06
O-acetyl-L-serine	Gm16845	0.842139	1.16695e-05
O-acetyl-L-serine	Gm20324	0.80865	4.86161e-05
O-acetyl-L-serine	Gm28055	0.851358	7.43472e-06
O-acetyl-L-serine	Gm31462	0.815475	3.72025e-05
O-acetyl-L-serine	Gm44066	0.831723	1.87927e-05
O-acetyl-L-serine	Gm45051	0.85173	7.2963e-06
O-acetyl-L-serine	Gm47922	0.803709	5.86288e-05
O-acetyl-L-serine	Gm49864	0.907144	2.06975e-07
O-acetyl-L-serine	Gm50012	0.90431	2.6085e-07
O-acetyl-L-serine	Gm6566	0.868555	2.94263e-06
O-acetyl-L-serine	Hsd3b1	0.827111	2.29729e-05
O-acetyl-L-serine	Krt88	0.836531	1.5144e-05
O-acetyl-L-serine	Ldb1	0.893124	6.09161e-07
O-acetyl-L-serine	Ncmap	0.915829	9.70317e-08
O-acetyl-L-serine	Nps	0.829517	2.0703e-05
O-acetyl-L-serine	Or6e1	0.848031	8.77784e-06
O-acetyl-L-serine	Pcgf2	0.805844	5.41059e-05
O-acetyl-L-serine	Prkcg	0.914534	1.09177e-07
O-acetyl-L-serine	Rbak	0.836599	1.50967e-05
O-acetyl-L-serine	Reps1	0.881802	1.31377e-06
O-acetyl-L-serine	Scgb3a1	0.900008	3.65686e-07
O-acetyl-L-serine	Tamalin	0.882263	1.27524e-06
O-acetyl-L-serine	Tbp	0.83101	1.93927e-05
O-acetyl-L-serine	Thsd1	0.856498	5.70668e-06
O-acetyl-L-serine	Ttc6	0.815102	3.77607e-05
O-acetyl-L-serine	Zc3h6	0.816273	3.60317e-05
Glycidyl oleate	4930551O13Rik	0.808167	4.95251e-05
Glycidyl oleate	4930590J08Rik	0.813241	4.06552e-05
Glycidyl oleate	Cfap53	0.829828	2.04242e-05
Glycidyl oleate	D130062J10Rik	0.812922	4.11698e-05
Glycidyl oleate	ENSMUSG00000121171	0.802787	6.06779e-05
Glycidyl oleate	Gm20405	0.804652	5.65915e-05
Glycidyl oleate	Gm20521	0.804648	5.66012e-05
Glycidyl oleate	Gm22146	0.818482	3.2952e-05
Glycidyl oleate	Tmem132b	0.828614	2.15315e-05
Diisobutyl phthalate	Gm3625	0.877028	1.77548e-06
Diisobutyl phthalate	Invs	-0.8271	2.29839e-05
Diisobutyl phthalate	Spice1	-0.828012	2.20995e-05
Ractopamine	1700093K21Rik	0.823276	2.70321e-05
Ractopamine	1810010H24Rik	0.855395	6.04528e-06
Ractopamine	9330162012Rik	0.819149	3.20678e-05
Ractopamine	Aipl1	0.82251	2.79116e-05
Ractopamine	Armc12	0.821725	2.88386e-05
Ractopamine	Art5	0.800075	6.70656e-05
Ractopamine	Brdt	0.887641	8.92884e-07
Ractopamine	C920006O11Rik	0.827233	2.28535e-05
Ractopamine	Cbx7	0.846575	9.42803e-06
Ractopamine	Ccdc57	0.839842	1.29993e-05
Ractopamine	Cfap20	0.847325	9.08812e-06
Ractopamine	E230016M11Rik	0.885889	1.00477e-06
Ractopamine	ENSMUSG00000120053	0.870817	2.58023e-06
Ractopamine	ENSMUSG00000120456	0.830393	1.99254e-05
Ractopamine	ENSMUSG00000121195	0.810627	4.50381e-05
Ractopamine	Fnbp4	0.884697	1.08764e-06
Ractopamine	Gm13068	0.820467	3.03783e-05
Ractopamine	Gm14168	0.861968	4.25801e-06
Ractopamine	Gm14257	0.838101	1.40918e-05
Ractopamine	Gm15411	0.813328	4.05168e-05
Ractopamine	Gm15743	0.832671	1.80188e-05
Ractopamine	Gm16845	0.818775	3.256e-05
Ractopamine	Gm20324	0.897271	4.49858e-07
Ractopamine	Gm20531	0.86841	2.96731e-06
Ractopamine	Gm31462	0.816257	3.60547e-05
Ractopamine	Gm43189	0.855949	5.87321e-06
Ractopamine	Gm48693	0.854061	6.47743e-06
Ractopamine	Gm49864	0.828044	2.20694e-05
Ractopamine	Greb1l	0.871725	2.44589e-06
Ractopamine	Hsd3b1	0.882523	1.25394e-06
Ractopamine	Krt88	0.846709	9.36645e-06
Ractopamine	Ldb1	0.860372	4.64376e-06
Ractopamine	Mecomos	0.83935	1.33009e-05
Ractopamine	Muc5ac	0.839305	1.33284e-05
Ractopamine	Ndor1	0.811819	4.29926e-05
Ractopamine	Or6e1	0.880329	1.44363e-06
Ractopamine	Pcgf2	0.863246	3.96936e-06
Ractopamine	Prkcg	0.847332	9.08492e-06
Ractopamine	Rbak	0.807552	5.0705e-05
Ractopamine	Socs2	0.807744	5.03339e-05
Ractopamine	Ttc6	0.883778	1.15549e-06
Ractopamine	Zc3h6	0.825672	2.44303e-05
(12S,15S)-15-O-Demethyl-10,29-dideoxy-11,12-dihydro-striatin C	4930565N06Rik	0.8612	4.44004e-06
(12S,15S)-15-O-Demethyl-10,29-dideoxy-11,12-dihydro-striatin C	B230208H11Rik	0.824151	2.60558e-05
(12S,15S)-15-O-Demethyl-10,29-dideoxy-11,12-dihydro-striatin C	C920006O11Rik	0.800864	6.51504e-05
(12S,15S)-15-O-Demethyl-10,29-dideoxy-11,12-dihydro-striatin C	E130215H24Rik	0.81087	4.46147e-05
(12S,15S)-15-O-Demethyl-10,29-dideoxy-11,12-dihydro-striatin C	ENSMUSG00000120071	0.822224	2.82462e-05
(12S,15S)-15-O-Demethyl-10,29-dideoxy-11,12-dihydro-striatin C	ENSMUSG00000121164	0.83287	1.78597e-05
(12S,15S)-15-O-Demethyl-10,29-dideoxy-11,12-dihydro-striatin C	ENSMUSG00000121171	0.821025	2.96869e-05
(12S,15S)-15-O-Demethyl-10,29-dideoxy-11,12-dihydro-striatin C	Gm10714	0.870842	2.57648e-06
(12S,15S)-15-O-Demethyl-10,29-dideoxy-11,12-dihydro-striatin C	Gm20633	0.948715	2.0476e-09
(12S,15S)-15-O-Demethyl-10,29-dideoxy-11,12-dihydro-striatin C	Gm22146	0.897003	4.58924e-07
(12S,15S)-15-O-Demethyl-10,29-dideoxy-11,12-dihydro-striatin C	Gm3625	0.812984	4.10704e-05
(12S,15S)-15-O-Demethyl-10,29-dideoxy-11,12-dihydro-striatin C	Gm49896	0.849071	8.33746e-06
(12S,15S)-15-O-Demethyl-10,29-dideoxy-11,12-dihydro-striatin C	Malat1	0.827585	2.251e-05
(12S,15S)-15-O-Demethyl-10,29-dideoxy-11,12-dihydro-striatin C	Tex35	0.804229	5.74977e-05
(12S,15S)-15-O-Demethyl-10,29-dideoxy-11,12-dihydro-striatin C	Zfp951	0.81381	3.97519e-05
(12S,15S)-15-O-Demethyl-10,29-dideoxy-11,12-dihydro-striatin C	Batf2	-0.804033	5.79225e-05
(12S,15S)-15-O-Demethyl-10,29-dideoxy-11,12-dihydro-striatin C	C030037D09Rik	-0.864142	3.77717e-06
(12S,15S)-15-O-Demethyl-10,29-dideoxy-11,12-dihydro-striatin C	C130046K22Rik	-0.854598	6.30043e-06
(12S,15S)-15-O-Demethyl-10,29-dideoxy-11,12-dihydro-striatin C	Cpsf4l	-0.862431	4.15133e-06
(12S,15S)-15-O-Demethyl-10,29-dideoxy-11,12-dihydro-striatin C	ENSMUSG00000120241	-0.811357	4.37763e-05
(12S,15S)-15-O-Demethyl-10,29-dideoxy-11,12-dihydro-striatin C	ENSMUSG00000121247	-0.80774	5.03408e-05
(12S,15S)-15-O-Demethyl-10,29-dideoxy-11,12-dihydro-striatin C	Exd1	-0.8133	4.05612e-05
(12S,15S)-15-O-Demethyl-10,29-dideoxy-11,12-dihydro-striatin C	Fam161b	-0.820285	3.06075e-05
(12S,15S)-15-O-Demethyl-10,29-dideoxy-11,12-dihydro-striatin C	Gm39323	-0.832274	1.83394e-05
(12S,15S)-15-O-Demethyl-10,29-dideoxy-11,12-dihydro-striatin C	H3c15	-0.803619	5.88264e-05
(12S,15S)-15-O-Demethyl-10,29-dideoxy-11,12-dihydro-striatin C	Hikeshi	-0.858901	5.02538e-06
(12S,15S)-15-O-Demethyl-10,29-dideoxy-11,12-dihydro-striatin C	Ints3	-0.861658	4.33067e-06
(12S,15S)-15-O-Demethyl-10,29-dideoxy-11,12-dihydro-striatin C	Invs	-0.836162	1.54007e-05
(12S,15S)-15-O-Demethyl-10,29-dideoxy-11,12-dihydro-striatin C	Mmachc	-0.830334	1.99764e-05
(12S,15S)-15-O-Demethyl-10,29-dideoxy-11,12-dihydro-striatin C	Prelp	-0.813401	4.04e-05
(12S,15S)-15-O-Demethyl-10,29-dideoxy-11,12-dihydro-striatin C	Prmt2	-0.857462	5.42434e-06
(12S,15S)-15-O-Demethyl-10,29-dideoxy-11,12-dihydro-striatin C	Uros	-0.823828	2.64124e-05
21-Deoxycortisol	B230208H11Rik	0.801925	6.26496e-05
21-Deoxycortisol	Cavin4	0.828235	2.18876e-05
21-Deoxycortisol	D130062J10Rik	0.813848	3.96913e-05
21-Deoxycortisol	ENSMUSG00000120669	0.851527	7.3715e-06
21-Deoxycortisol	Gm10714	0.822523	2.78962e-05
21-Deoxycortisol	Gm11738	0.830242	2.00574e-05
21-Deoxycortisol	Gm22146	0.916362	9.23806e-08
21-Deoxycortisol	Gm49735	0.800394	6.62864e-05
21-Deoxycortisol	Malat1	0.85079	7.65065e-06
21-Deoxycortisol	Tbp	0.805695	5.44111e-05
21-Deoxycortisol	Tex35	0.853286	6.7405e-06
21-Deoxycortisol	Tmem132b	0.809436	4.71657e-05
3,4-Dihydrocoumarin	B230208H11Rik	0.819413	3.1723e-05
3,4-Dihydrocoumarin	Tex35	0.815906	3.65663e-05
7-epi-Taxol	4930565N06Rik	0.80116	6.44435e-05
7-epi-Taxol	C920006O11Rik	0.829722	2.05182e-05
7-epi-Taxol	ENSMUSG00000121309	0.812385	4.2049e-05
7-epi-Taxol	Eva1c	0.805871	5.40507e-05
7-epi-Taxol	Gm20633	0.840385	1.26739e-05
7-epi-Taxol	Rbak	0.806924	5.19326e-05
7-epi-Taxol	Ttc6	0.810283	4.56453e-05
7-epi-Taxol	Tut4	0.800501	6.60257e-05
7-epi-Taxol	C030037D09Rik	-0.827957	2.21522e-05
7-epi-Taxol	Chid1	-0.807438	5.09257e-05
7-epi-Taxol	Cpsf4l	-0.852185	7.12991e-06
7-epi-Taxol	Dppa3	-0.842489	1.14774e-05
7-epi-Taxol	ENSMUSG00000121247	-0.886034	9.95055e-07
7-epi-Taxol	Evpl	-0.800983	6.48657e-05
7-epi-Taxol	Exd1	-0.803316	5.9494e-05
7-epi-Taxol	H3c15	-0.819997	3.09721e-05
7-epi-Taxol	Hikeshi	-0.819529	3.15722e-05
7-epi-Taxol	Hr	-0.828977	2.11948e-05
7-epi-Taxol	Ints3	-0.872563	2.32732e-06
7-epi-Taxol	Ldb3	-0.804377	5.71802e-05
7-epi-Taxol	Mus81	-0.834726	1.64354e-05
7-epi-Taxol	Plec	-0.821297	2.93545e-05
7-epi-Taxol	Prmt2	-0.877306	1.74514e-06
7-epi-Taxol	Prss36	-0.821562	2.90337e-05
7-epi-Taxol	Pspn	-0.908678	1.82042e-07
7-epi-Taxol	Stk10	-0.804753	5.63783e-05
1,3-Dilaurin	Invs	-0.808091	4.967e-05
1,3-Dilaurin	Mettl8	-0.839604	1.31443e-05
1,3-Dilaurin	Spice1	-0.846578	9.42672e-06
1,3-Dilaurin	Thap2	-0.831995	1.85672e-05
Hydroxyprogesterone	D130062J10Rik	0.858084	5.24877e-06
Hydroxyprogesterone	Gpr156	0.881058	1.37803e-06
Hydroxyprogesterone	Malat1	0.855862	5.89978e-06
Ingenol	1700093K21Rik	0.86743	3.13864e-06
Ingenol	Arr3	0.835072	1.61807e-05
Ingenol	B230208H11Rik	0.910132	1.60863e-07
Ingenol	Cavin4	0.902409	3.03428e-07
Ingenol	ENSMUSG00000120669	0.892071	6.56598e-07
Ingenol	Gm10714	0.809252	4.75012e-05
Ingenol	Gm11738	0.877112	1.7663e-06
Ingenol	Gm22146	0.801956	6.25767e-05
Ingenol	Gm6566	0.932248	1.80252e-08
Ingenol	Malat1	0.853081	6.81164e-06
Ingenol	Ncmap	0.864326	3.73856e-06
Ingenol	Tex35	0.891521	6.82636e-07
Selina-6-en-4-ol	Atxn7l1os2	0.811017	4.43599e-05
N-methyl Leukotriene C4	0610039K10Rik	0.816757	3.53359e-05
N-methyl Leukotriene C4	1810010H24Rik	0.864033	3.79999e-06
N-methyl Leukotriene C4	9330162012Rik	0.861071	4.47112e-06
N-methyl Leukotriene C4	Ago4	0.813963	3.95114e-05
N-methyl Leukotriene C4	Armc12	0.814647	3.84522e-05
N-methyl Leukotriene C4	Brdt	0.826189	2.38979e-05
N-methyl Leukotriene C4	Cbx7	0.836543	1.51351e-05
N-methyl Leukotriene C4	Cfap20	0.819939	3.10456e-05
N-methyl Leukotriene C4	E230016M11Rik	0.879311	1.53974e-06
N-methyl Leukotriene C4	Eva1c	0.832665	1.80236e-05
N-methyl Leukotriene C4	Gm11748	0.836629	1.50764e-05
N-methyl Leukotriene C4	Gm15411	0.83205	1.85225e-05
N-methyl Leukotriene C4	Gm15462	0.8566	5.67643e-06
N-methyl Leukotriene C4	Gm15743	0.86633	3.34105e-06
N-methyl Leukotriene C4	Gm20324	0.851132	7.52008e-06
N-methyl Leukotriene C4	Gm20531	0.905699	2.33092e-07
N-methyl Leukotriene C4	Gm31462	0.895187	5.24686e-07
N-methyl Leukotriene C4	Gm40617	0.861092	4.46615e-06
N-methyl Leukotriene C4	Gm43189	0.814114	3.92743e-05
N-methyl Leukotriene C4	Gm47922	0.810078	4.60097e-05
N-methyl Leukotriene C4	Gm48693	0.850513	7.75812e-06
N-methyl Leukotriene C4	Gp1ba	0.853771	6.5747e-06
N-methyl Leukotriene C4	Greb1l	0.86826	2.99294e-06
N-methyl Leukotriene C4	Hsd3b1	0.875852	1.90857e-06
N-methyl Leukotriene C4	Ndor1	0.817488	3.43085e-05
N-methyl Leukotriene C4	Pcgf2	0.838351	1.39303e-05
N-methyl Leukotriene C4	Rbak	0.825617	2.4488e-05
N-methyl Leukotriene C4	Socs2	0.826937	2.31458e-05
N-methyl Leukotriene C4	Tamalin	0.824082	2.61313e-05
N-methyl Leukotriene C4	Tsc1	0.807096	5.15948e-05
N-methyl Leukotriene C4	Ttc6	0.803794	5.84426e-05
N-methyl Leukotriene C4	Zc3h6	0.836868	1.49127e-05
N-methyl Leukotriene C4	Plec	-0.804287	5.73719e-05
Pravastatin	1700093K21Rik	0.889665	7.7714e-07
Pravastatin	Aipl1	0.832506	1.81512e-05
Pravastatin	Arr3	0.815183	3.76385e-05
Pravastatin	Art5	0.877774	1.69519e-06
Pravastatin	B230208H11Rik	0.8254	2.47147e-05
Pravastatin	C920006O11Rik	0.852418	7.04576e-06
Pravastatin	Cavin4	0.850938	7.59421e-06
Pravastatin	ENSMUSG00000120456	0.829085	2.10959e-05
Pravastatin	Gm44066	0.880973	1.38561e-06
Pravastatin	Gm45051	0.826979	2.31036e-05
Pravastatin	Gm49864	0.907848	1.95191e-07
Pravastatin	Gm50012	0.803331	5.94611e-05
Pravastatin	Gm6566	0.809475	4.70942e-05
Pravastatin	Ldb1	0.808074	4.97011e-05
Pravastatin	Ncmap	0.879485	1.52292e-06
Pravastatin	Scgb3a1	0.895076	5.28987e-07
Pravastatin	Tamalin	0.831614	1.88834e-05
6-[3-Acetamido-2-hydroxy-6-(hydroxymethyl)-5-sulfooxyoxan-4-yl]oxy-3,4,5-trihydroxyoxane-2-carboxylic acid	ENSMUSG00000120071	0.813593	4.00936e-05
6-[3-Acetamido-2-hydroxy-6-(hydroxymethyl)-5-sulfooxyoxan-4-yl]oxy-3,4,5-trihydroxyoxane-2-carboxylic acid	Gm42941	0.801044	6.47215e-05
6-[3-Acetamido-2-hydroxy-6-(hydroxymethyl)-5-sulfooxyoxan-4-yl]oxy-3,4,5-trihydroxyoxane-2-carboxylic acid	Malat1	0.821277	2.93791e-05
Leucomycin A1	Armc12	0.842115	1.16828e-05
Leucomycin A1	Gm20531	0.837719	1.4342e-05
Leucomycin A1	Gm38509	0.827444	2.26474e-05
Leucomycin A1	Gm40617	0.857092	5.53126e-06
Leucomycin A1	Gp1ba	0.837434	1.45311e-05
Leucomycin A1	Scgb3a1	0.807779	5.02655e-05
MK886 sodium	1700001J03Rik	0.890528	7.31866e-07
MK886 sodium	1700056N10Rik	0.872865	2.28592e-06
MK886 sodium	1700109H08Rik	0.95195	1.22823e-09
MK886 sodium	4732487G21Rik	0.928791	2.65449e-08
MK886 sodium	4930474N09Rik	0.920332	6.34148e-08
MK886 sodium	4930551O13Rik	0.809871	4.63791e-05
MK886 sodium	4930590J08Rik	0.881877	1.3075e-06
MK886 sodium	4931413K12Rik	0.856786	5.62118e-06
MK886 sodium	Ager	0.850888	7.61314e-06
MK886 sodium	Ago4	0.814458	3.87423e-05
MK886 sodium	Asic3	0.849919	7.9923e-06
MK886 sodium	Atxn7l1os2	0.899014	3.94534e-07
MK886 sodium	B230303O12Rik	0.926341	3.45221e-08
MK886 sodium	Cfap53	0.919952	6.57896e-08
MK886 sodium	Cnih2	0.867563	3.11492e-06
MK886 sodium	Cry2	0.872743	2.30254e-06
MK886 sodium	Depp1	0.837393	1.4558e-05
MK886 sodium	Dpm1	0.877965	1.67519e-06
MK886 sodium	E130308A19Rik	0.847193	9.14712e-06
MK886 sodium	ENSMUSG00000120874	0.83851	1.38285e-05
MK886 sodium	ENSMUSG00000121121	0.836457	1.51952e-05
MK886 sodium	ENSMUSG00000121309	0.865076	3.58531e-06
MK886 sodium	Fam209	0.849881	8.00752e-06
MK886 sodium	Gm11457	0.892252	6.48206e-07
MK886 sodium	Gm12259	0.965077	9.97051e-11
MK886 sodium	Gm13055	0.832445	1.82004e-05
MK886 sodium	Gm14027	0.809469	4.71047e-05
MK886 sodium	Gm17251	0.825644	2.44598e-05
MK886 sodium	Gm17494	0.878965	1.57358e-06
MK886 sodium	Gm17529	0.80524	5.53527e-05
MK886 sodium	Gm20405	0.873945	2.1427e-06
MK886 sodium	Gm20521	0.93369	1.52445e-08
MK886 sodium	Gm22146	0.803976	5.8046e-05
MK886 sodium	Gm26982	0.906104	2.25497e-07
MK886 sodium	Gm29609	0.871645	2.45751e-06
MK886 sodium	Gm42941	0.829063	2.11157e-05
MK886 sodium	Gm45081	0.875777	1.91737e-06
MK886 sodium	Gm45218	0.845361	1.00013e-05
MK886 sodium	Gm47666	0.88969	7.75804e-07
MK886 sodium	Gm48420	0.865199	3.56069e-06
MK886 sodium	Gm49745	0.924549	4.15991e-08
MK886 sodium	Gm50012	0.806389	5.30002e-05
MK886 sodium	Gm9465	0.87901	1.56918e-06
MK886 sodium	Gnmt	0.806556	5.26643e-05
MK886 sodium	Kctd13	0.847867	8.84934e-06
MK886 sodium	Lingo4	0.816805	3.52687e-05
MK886 sodium	Litafd	0.849814	8.03442e-06
MK886 sodium	Nps	0.893056	6.12099e-07
MK886 sodium	Or2y1g	0.902494	3.01402e-07
MK886 sodium	Per1	0.834393	1.66831e-05
MK886 sodium	Ppp1r1c	0.853527	6.65761e-06
MK886 sodium	Rbak	0.863648	3.88206e-06
MK886 sodium	Reps1	0.84834	8.64497e-06
MK886 sodium	Sesn1	0.867796	3.0736e-06
MK886 sodium	Shd	0.853296	6.73693e-06
MK886 sodium	Slc16a8	0.808298	4.92774e-05
MK886 sodium	Tbp	0.889161	8.04649e-07
MK886 sodium	Tex45	0.885738	1.01494e-06
MK886 sodium	Tgfbr3l	0.876098	1.88005e-06
MK886 sodium	Thsd1	0.891906	6.64293e-07
MK886 sodium	Tmem132b	0.884827	1.07833e-06
MK886 sodium	Tsx	0.842267	1.15992e-05
MK886 sodium	Tut4	0.831899	1.86468e-05
MK886 sodium	Wfikkn1	0.830433	1.98902e-05
MK886 sodium	Zc3h6	0.830826	1.95499e-05
MK886 sodium	Zfp777	0.814037	3.93951e-05
MK886 sodium	Kctd21	-0.831955	1.86009e-05
MK886 sodium	Ptgr2	-0.828971	2.12002e-05
4,5-Diaminofluorescein diacetate	Gm22146	0.821467	2.91491e-05
Doxazosin	Armc12	0.801718	6.31302e-05
(E,7S)-N-[(E)-3-chloro-2-[(1S,5S,6S)-5-hydroxy-2-oxo-7-oxabicyclo[4.1.0]heptan-1-yl]prop-2-enyl]-7-methoxytetradec-4-enamide	1700093K21Rik	0.874731	2.0433e-06
(E,7S)-N-[(E)-3-chloro-2-[(1S,5S,6S)-5-hydroxy-2-oxo-7-oxabicyclo[4.1.0]heptan-1-yl]prop-2-enyl]-7-methoxytetradec-4-enamide	1810010H24Rik	0.837506	1.44832e-05
(E,7S)-N-[(E)-3-chloro-2-[(1S,5S,6S)-5-hydroxy-2-oxo-7-oxabicyclo[4.1.0]heptan-1-yl]prop-2-enyl]-7-methoxytetradec-4-enamide	Armc12	0.896871	4.63473e-07
(E,7S)-N-[(E)-3-chloro-2-[(1S,5S,6S)-5-hydroxy-2-oxo-7-oxabicyclo[4.1.0]heptan-1-yl]prop-2-enyl]-7-methoxytetradec-4-enamide	Art5	0.890787	7.18725e-07
(E,7S)-N-[(E)-3-chloro-2-[(1S,5S,6S)-5-hydroxy-2-oxo-7-oxabicyclo[4.1.0]heptan-1-yl]prop-2-enyl]-7-methoxytetradec-4-enamide	Brdt	0.807933	4.99703e-05
(E,7S)-N-[(E)-3-chloro-2-[(1S,5S,6S)-5-hydroxy-2-oxo-7-oxabicyclo[4.1.0]heptan-1-yl]prop-2-enyl]-7-methoxytetradec-4-enamide	C920006O11Rik	0.855995	5.85909e-06
(E,7S)-N-[(E)-3-chloro-2-[(1S,5S,6S)-5-hydroxy-2-oxo-7-oxabicyclo[4.1.0]heptan-1-yl]prop-2-enyl]-7-methoxytetradec-4-enamide	Cbx7	0.804534	5.68444e-05
(E,7S)-N-[(E)-3-chloro-2-[(1S,5S,6S)-5-hydroxy-2-oxo-7-oxabicyclo[4.1.0]heptan-1-yl]prop-2-enyl]-7-methoxytetradec-4-enamide	Ccdc57	0.809912	4.63048e-05
(E,7S)-N-[(E)-3-chloro-2-[(1S,5S,6S)-5-hydroxy-2-oxo-7-oxabicyclo[4.1.0]heptan-1-yl]prop-2-enyl]-7-methoxytetradec-4-enamide	ENSMUSG00000120053	0.862338	4.17267e-06
(E,7S)-N-[(E)-3-chloro-2-[(1S,5S,6S)-5-hydroxy-2-oxo-7-oxabicyclo[4.1.0]heptan-1-yl]prop-2-enyl]-7-methoxytetradec-4-enamide	ENSMUSG00000120456	0.849208	8.28098e-06
(E,7S)-N-[(E)-3-chloro-2-[(1S,5S,6S)-5-hydroxy-2-oxo-7-oxabicyclo[4.1.0]heptan-1-yl]prop-2-enyl]-7-methoxytetradec-4-enamide	Fbxl9	0.812597	4.16996e-05
(E,7S)-N-[(E)-3-chloro-2-[(1S,5S,6S)-5-hydroxy-2-oxo-7-oxabicyclo[4.1.0]heptan-1-yl]prop-2-enyl]-7-methoxytetradec-4-enamide	Fnbp4	0.866967	3.22255e-06
(E,7S)-N-[(E)-3-chloro-2-[(1S,5S,6S)-5-hydroxy-2-oxo-7-oxabicyclo[4.1.0]heptan-1-yl]prop-2-enyl]-7-methoxytetradec-4-enamide	Ghrhr	0.8465	9.46257e-06
(E,7S)-N-[(E)-3-chloro-2-[(1S,5S,6S)-5-hydroxy-2-oxo-7-oxabicyclo[4.1.0]heptan-1-yl]prop-2-enyl]-7-methoxytetradec-4-enamide	Gm14168	0.824165	2.60398e-05
(E,7S)-N-[(E)-3-chloro-2-[(1S,5S,6S)-5-hydroxy-2-oxo-7-oxabicyclo[4.1.0]heptan-1-yl]prop-2-enyl]-7-methoxytetradec-4-enamide	Gm15743	0.820703	3.00851e-05
(E,7S)-N-[(E)-3-chloro-2-[(1S,5S,6S)-5-hydroxy-2-oxo-7-oxabicyclo[4.1.0]heptan-1-yl]prop-2-enyl]-7-methoxytetradec-4-enamide	Gm16845	0.89565	5.07215e-07
(E,7S)-N-[(E)-3-chloro-2-[(1S,5S,6S)-5-hydroxy-2-oxo-7-oxabicyclo[4.1.0]heptan-1-yl]prop-2-enyl]-7-methoxytetradec-4-enamide	Gm20531	0.825188	2.49376e-05
(E,7S)-N-[(E)-3-chloro-2-[(1S,5S,6S)-5-hydroxy-2-oxo-7-oxabicyclo[4.1.0]heptan-1-yl]prop-2-enyl]-7-methoxytetradec-4-enamide	Gm28055	0.88601	9.96635e-07
(E,7S)-N-[(E)-3-chloro-2-[(1S,5S,6S)-5-hydroxy-2-oxo-7-oxabicyclo[4.1.0]heptan-1-yl]prop-2-enyl]-7-methoxytetradec-4-enamide	Gm38509	0.841812	1.18514e-05
(E,7S)-N-[(E)-3-chloro-2-[(1S,5S,6S)-5-hydroxy-2-oxo-7-oxabicyclo[4.1.0]heptan-1-yl]prop-2-enyl]-7-methoxytetradec-4-enamide	Gm40617	0.832507	1.81504e-05
(E,7S)-N-[(E)-3-chloro-2-[(1S,5S,6S)-5-hydroxy-2-oxo-7-oxabicyclo[4.1.0]heptan-1-yl]prop-2-enyl]-7-methoxytetradec-4-enamide	Gm44066	0.871146	2.53086e-06
(E,7S)-N-[(E)-3-chloro-2-[(1S,5S,6S)-5-hydroxy-2-oxo-7-oxabicyclo[4.1.0]heptan-1-yl]prop-2-enyl]-7-methoxytetradec-4-enamide	Gm45051	0.862625	4.10751e-06
(E,7S)-N-[(E)-3-chloro-2-[(1S,5S,6S)-5-hydroxy-2-oxo-7-oxabicyclo[4.1.0]heptan-1-yl]prop-2-enyl]-7-methoxytetradec-4-enamide	Gm49864	0.931988	1.85696e-08
(E,7S)-N-[(E)-3-chloro-2-[(1S,5S,6S)-5-hydroxy-2-oxo-7-oxabicyclo[4.1.0]heptan-1-yl]prop-2-enyl]-7-methoxytetradec-4-enamide	Hsd3b1	0.831483	1.89923e-05
(E,7S)-N-[(E)-3-chloro-2-[(1S,5S,6S)-5-hydroxy-2-oxo-7-oxabicyclo[4.1.0]heptan-1-yl]prop-2-enyl]-7-methoxytetradec-4-enamide	Ldb1	0.862433	4.15101e-06
(E,7S)-N-[(E)-3-chloro-2-[(1S,5S,6S)-5-hydroxy-2-oxo-7-oxabicyclo[4.1.0]heptan-1-yl]prop-2-enyl]-7-methoxytetradec-4-enamide	Ncmap	0.82421	2.59907e-05
(E,7S)-N-[(E)-3-chloro-2-[(1S,5S,6S)-5-hydroxy-2-oxo-7-oxabicyclo[4.1.0]heptan-1-yl]prop-2-enyl]-7-methoxytetradec-4-enamide	Pcgf2	0.805456	5.49049e-05
(E,7S)-N-[(E)-3-chloro-2-[(1S,5S,6S)-5-hydroxy-2-oxo-7-oxabicyclo[4.1.0]heptan-1-yl]prop-2-enyl]-7-methoxytetradec-4-enamide	Prkcg	0.838531	1.38152e-05
(E,7S)-N-[(E)-3-chloro-2-[(1S,5S,6S)-5-hydroxy-2-oxo-7-oxabicyclo[4.1.0]heptan-1-yl]prop-2-enyl]-7-methoxytetradec-4-enamide	Scgb3a1	0.93836	8.62723e-09
(E,7S)-N-[(E)-3-chloro-2-[(1S,5S,6S)-5-hydroxy-2-oxo-7-oxabicyclo[4.1.0]heptan-1-yl]prop-2-enyl]-7-methoxytetradec-4-enamide	Tamalin	0.89606	4.92123e-07
Norcotinine	1700093K21Rik	0.82913	2.10549e-05
Norcotinine	Gm6566	0.823555	2.67169e-05
Norcotinine	Ncmap	0.820232	3.06744e-05
Norcotinine	Scgb3a1	0.892306	6.45745e-07
Oxibendazole	Cavin4	0.865239	3.55263e-06
Oxibendazole	D130062J10Rik	0.850314	7.83588e-06
Oxibendazole	Gpr156	0.875261	1.97858e-06
Oxibendazole	Malat1	0.850744	7.66872e-06
(2R)-O-phospho-3-sulfolactic acid	Gm20633	0.846511	9.45739e-06
(2R)-O-phospho-3-sulfolactic acid	Gm22146	0.802306	6.17715e-05
(2R)-O-phospho-3-sulfolactic acid	Cpsf4l	-0.81831	3.31835e-05
16alpha-Bromo-17beta-estradiol	1700028E10Rik	0.865668	3.46809e-06
16alpha-Bromo-17beta-estradiol	1700093K21Rik	0.890609	7.27719e-07
16alpha-Bromo-17beta-estradiol	1700109H08Rik	0.837974	1.41749e-05
16alpha-Bromo-17beta-estradiol	4930474N09Rik	0.807388	5.10227e-05
16alpha-Bromo-17beta-estradiol	4930565N06Rik	0.807704	5.04116e-05
16alpha-Bromo-17beta-estradiol	B230208H11Rik	0.823615	2.66495e-05
16alpha-Bromo-17beta-estradiol	C920006O11Rik	0.918976	7.22613e-08
16alpha-Bromo-17beta-estradiol	Cavin4	0.862834	4.06052e-06
16alpha-Bromo-17beta-estradiol	Cfap53	0.801174	6.44111e-05
16alpha-Bromo-17beta-estradiol	D130062J10Rik	0.822033	2.84716e-05
16alpha-Bromo-17beta-estradiol	ENSMUSG00000120071	0.884795	1.0806e-06
16alpha-Bromo-17beta-estradiol	ENSMUSG00000121121	0.80116	6.44445e-05
16alpha-Bromo-17beta-estradiol	ENSMUSG00000121171	0.883241	1.19673e-06
16alpha-Bromo-17beta-estradiol	ENSMUSG00000121309	0.866032	3.39772e-06
16alpha-Bromo-17beta-estradiol	Eva1c	0.860061	4.72213e-06
16alpha-Bromo-17beta-estradiol	Fbxl9	0.829234	2.09599e-05
16alpha-Bromo-17beta-estradiol	Gm10714	0.902896	2.91974e-07
16alpha-Bromo-17beta-estradiol	Gm14257	0.856026	5.84955e-06
16alpha-Bromo-17beta-estradiol	Gm14634	0.84424	1.05568e-05
16alpha-Bromo-17beta-estradiol	Gm17529	0.825664	2.44389e-05
16alpha-Bromo-17beta-estradiol	Gm20633	0.899403	3.83027e-07
16alpha-Bromo-17beta-estradiol	Gm22146	0.881839	1.3107e-06
16alpha-Bromo-17beta-estradiol	Gm3625	0.865033	3.59392e-06
16alpha-Bromo-17beta-estradiol	Gm42941	0.866151	3.37494e-06
16alpha-Bromo-17beta-estradiol	Gm49896	0.844719	1.03166e-05
16alpha-Bromo-17beta-estradiol	Malat1	0.919483	6.88341e-08
16alpha-Bromo-17beta-estradiol	Mecomos	0.855786	5.9234e-06
16alpha-Bromo-17beta-estradiol	Ncmap	0.812429	4.19767e-05
16alpha-Bromo-17beta-estradiol	Nps	0.922232	5.25963e-08
16alpha-Bromo-17beta-estradiol	Rbak	0.850606	7.72185e-06
16alpha-Bromo-17beta-estradiol	Reps1	0.828996	2.11773e-05
16alpha-Bromo-17beta-estradiol	Tbp	0.888492	8.42512e-07
16alpha-Bromo-17beta-estradiol	Ttc6	0.886528	9.6263e-07
16alpha-Bromo-17beta-estradiol	Tut4	0.844183	1.05859e-05
16alpha-Bromo-17beta-estradiol	Zc3h6	0.851933	7.22165e-06
16alpha-Bromo-17beta-estradiol	Afg1l	-0.814732	3.8322e-05
16alpha-Bromo-17beta-estradiol	C030037D09Rik	-0.830302	2.00046e-05
16alpha-Bromo-17beta-estradiol	C130046K22Rik	-0.817171	3.47506e-05
16alpha-Bromo-17beta-estradiol	Chid1	-0.842392	1.15303e-05
16alpha-Bromo-17beta-estradiol	Cpsf4l	-0.834696	1.64574e-05
16alpha-Bromo-17beta-estradiol	Dlec1	-0.829712	2.05275e-05
16alpha-Bromo-17beta-estradiol	ENSMUSG00000120241	-0.820229	3.06782e-05
16alpha-Bromo-17beta-estradiol	Evpl	-0.814907	3.80557e-05
16alpha-Bromo-17beta-estradiol	Exd1	-0.829991	2.02785e-05
16alpha-Bromo-17beta-estradiol	Fam161b	-0.823334	2.69664e-05
16alpha-Bromo-17beta-estradiol	Gm39132	-0.80644	5.28972e-05
16alpha-Bromo-17beta-estradiol	Herc2	-0.809613	4.68439e-05
16alpha-Bromo-17beta-estradiol	Hikeshi	-0.858081	5.24959e-06
16alpha-Bromo-17beta-estradiol	Ints3	-0.88806	8.67782e-07
16alpha-Bromo-17beta-estradiol	Invs	-0.859067	4.98083e-06
16alpha-Bromo-17beta-estradiol	Kctd21	-0.83889	1.35873e-05
16alpha-Bromo-17beta-estradiol	Mmachc	-0.850379	7.81049e-06
16alpha-Bromo-17beta-estradiol	Mtrfr	-0.806896	5.19875e-05
16alpha-Bromo-17beta-estradiol	Plec	-0.825409	2.47051e-05
16alpha-Bromo-17beta-estradiol	Prmt2	-0.863725	3.86547e-06
16alpha-Bromo-17beta-estradiol	Thap2	-0.822939	2.74163e-05
16alpha-Bromo-17beta-estradiol	Uros	-0.83792	1.42099e-05
19(R)-hydroxy-PGB2	1700028E10Rik	0.946713	2.76391e-09
19(R)-hydroxy-PGB2	ENSMUSG00000120071	0.832028	1.85407e-05
19(R)-hydroxy-PGB2	ENSMUSG00000121164	0.82269	2.77029e-05
3-Hydroxy-L-tyrosyl-AMP	ENSMUSG00000120071	0.817913	3.37223e-05
3-Hydroxy-L-tyrosyl-AMP	Gm20633	0.813858	3.96758e-05
5-amino-1H-imidazole-4-carboxylic acid	Art5	0.839981	1.29156e-05
5-amino-1H-imidazole-4-carboxylic acid	Brdt	0.824606	2.55597e-05
Arg-Asp-Ile	Invs	-0.821042	2.96657e-05
Arg-Asp-Ile	Mtrfr	-0.847547	8.98963e-06
Arg-Asp-Ile	Strc	-0.813658	3.99916e-05
Arg-Asp-Ile	Thap2	-0.849955	7.97814e-06
Arg-Asp-Ile	Trim31	-0.804178	5.76072e-05
Asp-Ile-Phe-Glu	1700028E10Rik	0.801327	6.40492e-05
Asp-Ile-Phe-Glu	Armc12	0.856873	5.59535e-06
Asp-Ile-Phe-Glu	Brdt	0.827668	2.243e-05
Asp-Ile-Phe-Glu	C920006O11Rik	0.81764	3.40983e-05
Asp-Ile-Phe-Glu	Fbxl9	0.812418	4.19952e-05
Asp-Ile-Phe-Glu	Fnbp4	0.815711	3.68523e-05
Asp-Ile-Phe-Glu	Ghrhr	0.830882	1.95019e-05
Asp-Ile-Phe-Glu	Gm16845	0.866896	3.23559e-06
Asp-Ile-Phe-Glu	Gm20324	0.809898	4.63308e-05
Asp-Ile-Phe-Glu	Gm20531	0.831768	1.87554e-05
Asp-Ile-Phe-Glu	Gm38509	0.826252	2.38336e-05
Asp-Ile-Phe-Glu	Hsd3b1	0.81174	4.31256e-05
Asp-Ile-Phe-Glu	Xkrx	0.826543	2.35394e-05
Calcium glycerophosphate	1700093K21Rik	0.805117	5.56113e-05
Calcium glycerophosphate	B230208H11Rik	0.834732	1.64309e-05
Calcium glycerophosphate	Gm6566	0.817536	3.42417e-05
Calcium glycerophosphate	Tex35	0.82362	2.66439e-05
Chlorophyllide b	4930565N06Rik	0.840804	1.24275e-05
Chlorophyllide b	Gm20633	0.838384	1.3909e-05
Chlorophyllide b	Gm3625	0.854817	6.22936e-06
Chlorophyllide b	Batf2	-0.831026	1.93792e-05
Chlorophyllide b	C030037D09Rik	-0.864904	3.62003e-06
Chlorophyllide b	Cpsf4l	-0.833904	1.70534e-05
Chlorophyllide b	ENSMUSG00000121247	-0.810871	4.46131e-05
Chlorophyllide b	Fam161b	-0.855668	5.95992e-06
Chlorophyllide b	Gm35339	-0.825449	2.46634e-05
Chlorophyllide b	Gm39323	-0.82285	2.75179e-05
Chlorophyllide b	Invs	-0.827062	2.30214e-05
Chlorophyllide b	Purg	-0.844953	1.02005e-05
Chlorophyllide b	Uros	-0.842726	1.13491e-05
Diacetyl-8-gingerdiol	1700028E10Rik	0.800615	6.57504e-05
Diacetyl-8-gingerdiol	B230208H11Rik	0.80617	5.34413e-05
Diacetyl-8-gingerdiol	ENSMUSG00000120071	0.854321	6.39116e-06
Diacetyl-8-gingerdiol	ENSMUSG00000121164	0.856836	5.60627e-06
Diacetyl-8-gingerdiol	Gm10714	0.901038	3.37758e-07
Diacetyl-8-gingerdiol	Gm20633	0.874641	2.05449e-06
Diacetyl-8-gingerdiol	Gm22146	0.827763	2.23383e-05
Diacetyl-8-gingerdiol	Malat1	0.840639	1.2524e-05
Diacetyl-8-gingerdiol	Afg1l	-0.87318	2.24327e-06
Diacetyl-8-gingerdiol	Batf2	-0.807784	5.02559e-05
Diacetyl-8-gingerdiol	C030037D09Rik	-0.842842	1.12865e-05
Diacetyl-8-gingerdiol	C130046K22Rik	-0.805551	5.47076e-05
Diacetyl-8-gingerdiol	Cpsf4l	-0.81758	3.41808e-05
Diacetyl-8-gingerdiol	ENSMUSG00000120241	-0.841821	1.18465e-05
Diacetyl-8-gingerdiol	Evpl	-0.808841	4.82593e-05
Diacetyl-8-gingerdiol	Exd1	-0.824526	2.56469e-05
Diacetyl-8-gingerdiol	Fam161b	-0.818599	3.27954e-05
Diacetyl-8-gingerdiol	Gm35339	-0.82196	2.85588e-05
Diacetyl-8-gingerdiol	H3c15	-0.805799	5.41976e-05
Diacetyl-8-gingerdiol	Hikeshi	-0.829206	2.09855e-05
Diacetyl-8-gingerdiol	Hr	-0.807565	5.06791e-05
Diacetyl-8-gingerdiol	Kctd21	-0.809315	4.73868e-05
Diacetyl-8-gingerdiol	Prmt2	-0.822267	2.81956e-05
Diacetyl-8-gingerdiol	Pspn	-0.844086	1.06351e-05
Diacetyl-8-gingerdiol	Rmi2	-0.82522	2.49037e-05
Diacetyl-8-gingerdiol	Spice1	-0.842152	1.16626e-05
Diacetyl-8-gingerdiol	St3gal4	-0.811135	4.4156e-05
Diacetyl-8-gingerdiol	Thap2	-0.827218	2.28677e-05
Diacetyl-8-gingerdiol	Uros	-0.870179	2.67832e-06
Diacetyl-8-gingerdiol	Zfhx2	-0.863168	3.98653e-06
dTDP-3-acetamido-3,6-dideoxy-alpha-D-galactopyranose	B230208H11Rik	0.837954	1.41879e-05
dTDP-3-acetamido-3,6-dideoxy-alpha-D-galactopyranose	ENSMUSG00000120669	0.801122	6.45345e-05
dTDP-3-acetamido-3,6-dideoxy-alpha-D-galactopyranose	Malat1	0.878118	1.65932e-06
dTDP-3-acetamido-3,6-dideoxy-alpha-D-galactopyranose	Tex35	0.856456	5.71929e-06
dTDP-3-acetamido-3,6-dideoxy-alpha-D-galactopyranose	Zfp951	0.819416	3.17192e-05
Gal1-3[Fuc1-2]Gal1-4[Fuc1-3]GlcNAcSp	0610039K10Rik	0.890828	7.16695e-07
Gal1-3[Fuc1-2]Gal1-4[Fuc1-3]GlcNAcSp	1700056N10Rik	0.803993	5.80076e-05
Gal1-3[Fuc1-2]Gal1-4[Fuc1-3]GlcNAcSp	1700093K21Rik	0.84974	8.06433e-06
Gal1-3[Fuc1-2]Gal1-4[Fuc1-3]GlcNAcSp	1810010H24Rik	0.822288	2.81712e-05
Gal1-3[Fuc1-2]Gal1-4[Fuc1-3]GlcNAcSp	4930474N09Rik	0.802003	6.24694e-05
Gal1-3[Fuc1-2]Gal1-4[Fuc1-3]GlcNAcSp	4930565N06Rik	0.862447	4.14787e-06
Gal1-3[Fuc1-2]Gal1-4[Fuc1-3]GlcNAcSp	4933405L10Rik	0.825697	2.44049e-05
Gal1-3[Fuc1-2]Gal1-4[Fuc1-3]GlcNAcSp	9330162012Rik	0.855242	6.09349e-06
Gal1-3[Fuc1-2]Gal1-4[Fuc1-3]GlcNAcSp	Ager	0.840776	1.24441e-05
Gal1-3[Fuc1-2]Gal1-4[Fuc1-3]GlcNAcSp	Ago4	0.858664	5.08937e-06
Gal1-3[Fuc1-2]Gal1-4[Fuc1-3]GlcNAcSp	Angptl8	0.819602	3.14778e-05
Gal1-3[Fuc1-2]Gal1-4[Fuc1-3]GlcNAcSp	Armc12	0.817435	3.43821e-05
Gal1-3[Fuc1-2]Gal1-4[Fuc1-3]GlcNAcSp	Brdt	0.840344	1.26984e-05
Gal1-3[Fuc1-2]Gal1-4[Fuc1-3]GlcNAcSp	C920006O11Rik	0.829791	2.04568e-05
Gal1-3[Fuc1-2]Gal1-4[Fuc1-3]GlcNAcSp	Cbx7	0.853632	6.62174e-06
Gal1-3[Fuc1-2]Gal1-4[Fuc1-3]GlcNAcSp	Cfap20	0.86159	4.34684e-06
Gal1-3[Fuc1-2]Gal1-4[Fuc1-3]GlcNAcSp	Cirbp	0.865206	3.55925e-06
Gal1-3[Fuc1-2]Gal1-4[Fuc1-3]GlcNAcSp	Cyp27b1	0.860524	4.60571e-06
Gal1-3[Fuc1-2]Gal1-4[Fuc1-3]GlcNAcSp	Dpm1	0.814378	3.88651e-05
Gal1-3[Fuc1-2]Gal1-4[Fuc1-3]GlcNAcSp	Dtx4	0.848247	8.68499e-06
Gal1-3[Fuc1-2]Gal1-4[Fuc1-3]GlcNAcSp	E130215H24Rik	0.831247	1.9191e-05
Gal1-3[Fuc1-2]Gal1-4[Fuc1-3]GlcNAcSp	E130308A19Rik	0.885016	1.06486e-06
Gal1-3[Fuc1-2]Gal1-4[Fuc1-3]GlcNAcSp	E230016M11Rik	0.925415	3.80362e-08
Gal1-3[Fuc1-2]Gal1-4[Fuc1-3]GlcNAcSp	ENSMUSG00000120022	0.87352	2.19801e-06
Gal1-3[Fuc1-2]Gal1-4[Fuc1-3]GlcNAcSp	ENSMUSG00000120059	0.822305	2.81512e-05
Gal1-3[Fuc1-2]Gal1-4[Fuc1-3]GlcNAcSp	ENSMUSG00000120312	0.818899	3.2397e-05
Gal1-3[Fuc1-2]Gal1-4[Fuc1-3]GlcNAcSp	ENSMUSG00000121121	0.853301	6.73533e-06
Gal1-3[Fuc1-2]Gal1-4[Fuc1-3]GlcNAcSp	ENSMUSG00000121195	0.834067	1.69295e-05
Gal1-3[Fuc1-2]Gal1-4[Fuc1-3]GlcNAcSp	ENSMUSG00000121309	0.80554	5.47308e-05
Gal1-3[Fuc1-2]Gal1-4[Fuc1-3]GlcNAcSp	ENSMUSG00000121316	0.805728	5.43423e-05
Gal1-3[Fuc1-2]Gal1-4[Fuc1-3]GlcNAcSp	Eva1c	0.825616	2.44887e-05
Gal1-3[Fuc1-2]Gal1-4[Fuc1-3]GlcNAcSp	Fbxl9	0.852509	7.01317e-06
Gal1-3[Fuc1-2]Gal1-4[Fuc1-3]GlcNAcSp	Fnbp4	0.844067	1.06449e-05
Gal1-3[Fuc1-2]Gal1-4[Fuc1-3]GlcNAcSp	Gas2	0.869419	2.79932e-06
Gal1-3[Fuc1-2]Gal1-4[Fuc1-3]GlcNAcSp	Ghrhr	0.840756	1.24553e-05
Gal1-3[Fuc1-2]Gal1-4[Fuc1-3]GlcNAcSp	Gm11457	0.87391	2.14716e-06
Gal1-3[Fuc1-2]Gal1-4[Fuc1-3]GlcNAcSp	Gm11748	0.852976	6.84816e-06
Gal1-3[Fuc1-2]Gal1-4[Fuc1-3]GlcNAcSp	Gm14027	0.837269	1.46411e-05
Gal1-3[Fuc1-2]Gal1-4[Fuc1-3]GlcNAcSp	Gm15411	0.914543	1.09092e-07
Gal1-3[Fuc1-2]Gal1-4[Fuc1-3]GlcNAcSp	Gm15462	0.812405	4.20168e-05
Gal1-3[Fuc1-2]Gal1-4[Fuc1-3]GlcNAcSp	Gm15743	0.911858	1.38518e-07
Gal1-3[Fuc1-2]Gal1-4[Fuc1-3]GlcNAcSp	Gm16845	0.806783	5.22124e-05
Gal1-3[Fuc1-2]Gal1-4[Fuc1-3]GlcNAcSp	Gm17494	0.819684	3.13725e-05
Gal1-3[Fuc1-2]Gal1-4[Fuc1-3]GlcNAcSp	Gm20324	0.893624	5.87685e-07
Gal1-3[Fuc1-2]Gal1-4[Fuc1-3]GlcNAcSp	Gm20405	0.87366	2.17967e-06
Gal1-3[Fuc1-2]Gal1-4[Fuc1-3]GlcNAcSp	Gm20531	0.829802	2.04473e-05
Gal1-3[Fuc1-2]Gal1-4[Fuc1-3]GlcNAcSp	Gm26982	0.811259	4.39439e-05
Gal1-3[Fuc1-2]Gal1-4[Fuc1-3]GlcNAcSp	Gm31462	0.803443	5.92128e-05
Gal1-3[Fuc1-2]Gal1-4[Fuc1-3]GlcNAcSp	Gm43189	0.812631	4.16452e-05
Gal1-3[Fuc1-2]Gal1-4[Fuc1-3]GlcNAcSp	Gm47922	0.870646	2.60622e-06
Gal1-3[Fuc1-2]Gal1-4[Fuc1-3]GlcNAcSp	Gm48420	0.812754	4.14437e-05
Gal1-3[Fuc1-2]Gal1-4[Fuc1-3]GlcNAcSp	Gm48693	0.824575	2.55931e-05
Gal1-3[Fuc1-2]Gal1-4[Fuc1-3]GlcNAcSp	Gm49735	0.843735	1.08155e-05
Gal1-3[Fuc1-2]Gal1-4[Fuc1-3]GlcNAcSp	Gm50012	0.822202	2.8272e-05
Gal1-3[Fuc1-2]Gal1-4[Fuc1-3]GlcNAcSp	Gm8066	0.827085	2.29985e-05
Gal1-3[Fuc1-2]Gal1-4[Fuc1-3]GlcNAcSp	Gp1ba	0.829974	2.02938e-05
Gal1-3[Fuc1-2]Gal1-4[Fuc1-3]GlcNAcSp	Hsd3b1	0.89056	7.30217e-07
Gal1-3[Fuc1-2]Gal1-4[Fuc1-3]GlcNAcSp	Ldb1	0.802218	6.19734e-05
Gal1-3[Fuc1-2]Gal1-4[Fuc1-3]GlcNAcSp	Litafd	0.813804	3.97612e-05
Gal1-3[Fuc1-2]Gal1-4[Fuc1-3]GlcNAcSp	Mb	0.817651	3.40823e-05
Gal1-3[Fuc1-2]Gal1-4[Fuc1-3]GlcNAcSp	Mecomos	0.845612	9.88056e-06
Gal1-3[Fuc1-2]Gal1-4[Fuc1-3]GlcNAcSp	Mks1	0.843952	1.07037e-05
Gal1-3[Fuc1-2]Gal1-4[Fuc1-3]GlcNAcSp	Ndor1	0.862364	4.16661e-06
Gal1-3[Fuc1-2]Gal1-4[Fuc1-3]GlcNAcSp	Nps	0.833463	1.73935e-05
Gal1-3[Fuc1-2]Gal1-4[Fuc1-3]GlcNAcSp	Or6e1	0.842568	1.14345e-05
Gal1-3[Fuc1-2]Gal1-4[Fuc1-3]GlcNAcSp	Pcgf2	0.837923	1.42083e-05
Gal1-3[Fuc1-2]Gal1-4[Fuc1-3]GlcNAcSp	Ppp1r1c	0.812931	4.11559e-05
Gal1-3[Fuc1-2]Gal1-4[Fuc1-3]GlcNAcSp	Rbak	0.884383	1.1104e-06
Gal1-3[Fuc1-2]Gal1-4[Fuc1-3]GlcNAcSp	Reps1	0.871776	2.4386e-06
Gal1-3[Fuc1-2]Gal1-4[Fuc1-3]GlcNAcSp	Socs2	0.845679	9.84854e-06
Gal1-3[Fuc1-2]Gal1-4[Fuc1-3]GlcNAcSp	Tbp	0.879739	1.49868e-06
Gal1-3[Fuc1-2]Gal1-4[Fuc1-3]GlcNAcSp	Tgfbr3l	0.837611	1.44133e-05
Gal1-3[Fuc1-2]Gal1-4[Fuc1-3]GlcNAcSp	Tsc1	0.860468	4.61976e-06
Gal1-3[Fuc1-2]Gal1-4[Fuc1-3]GlcNAcSp	Tsx	0.845492	9.93809e-06
Gal1-3[Fuc1-2]Gal1-4[Fuc1-3]GlcNAcSp	Ttc6	0.862349	4.17007e-06
Gal1-3[Fuc1-2]Gal1-4[Fuc1-3]GlcNAcSp	Tut4	0.884365	1.11174e-06
Gal1-3[Fuc1-2]Gal1-4[Fuc1-3]GlcNAcSp	Xkrx	0.824499	2.56754e-05
Gal1-3[Fuc1-2]Gal1-4[Fuc1-3]GlcNAcSp	Zc3h6	0.909538	1.69249e-07
Gal1-3[Fuc1-2]Gal1-4[Fuc1-3]GlcNAcSp	Zfp777	0.880727	1.4075e-06
Gal1-3[Fuc1-2]Gal1-4[Fuc1-3]GlcNAcSp	Chac2	-0.819387	3.17564e-05
Gal1-3[Fuc1-2]Gal1-4[Fuc1-3]GlcNAcSp	Ehbp1l1	-0.84598	9.70568e-06
Gal1-3[Fuc1-2]Gal1-4[Fuc1-3]GlcNAcSp	Herc2	-0.873971	2.13933e-06
Gal1-3[Fuc1-2]Gal1-4[Fuc1-3]GlcNAcSp	Igsf9b	-0.808755	4.84197e-05
Gal1-3[Fuc1-2]Gal1-4[Fuc1-3]GlcNAcSp	Invs	-0.808455	4.89805e-05
Gal1-3[Fuc1-2]Gal1-4[Fuc1-3]GlcNAcSp	Mmachc	-0.832568	1.81016e-05
Gal1-3[Fuc1-2]Gal1-4[Fuc1-3]GlcNAcSp	Plec	-0.860261	4.67146e-06
Gal1-3[Fuc1-2]Gal1-4[Fuc1-3]GlcNAcSp	Synpo	-0.86881	2.89978e-06
Gln-Phe-Glu-Lys	1700093K21Rik	0.807933	4.99707e-05
Gln-Phe-Glu-Lys	B230208H11Rik	0.858616	5.10243e-06
Gln-Phe-Glu-Lys	Cavin4	0.840012	1.28967e-05
Gln-Phe-Glu-Lys	Gm10714	0.825845	2.42508e-05
Gln-Phe-Glu-Lys	Gm11738	0.864517	3.69917e-06
Gln-Phe-Glu-Lys	Gm6566	0.861147	4.45274e-06
Gln-Phe-Glu-Lys	Scgb3a1	0.801321	6.40627e-05
Gln-Phe-Glu-Lys	Tex35	0.880977	1.38523e-06
Kolaflavanone	1700093K21Rik	0.880599	1.4191e-06
Kolaflavanone	Art5	0.814905	3.80586e-05
Kolaflavanone	B230208H11Rik	0.843189	1.11016e-05
Kolaflavanone	Brdt	0.82878	2.13766e-05
Kolaflavanone	C920006O11Rik	0.837012	1.48146e-05
Kolaflavanone	Dtx4	0.861904	4.27292e-06
Kolaflavanone	E230016M11Rik	0.802356	6.16568e-05
Kolaflavanone	Gm20633	0.828266	2.18587e-05
Kolaflavanone	Gm44066	0.843791	1.07866e-05
Kolaflavanone	Mecomos	0.882872	1.22586e-06
Kolaflavanone	Ncmap	0.803874	5.8267e-05
Kolaflavanone	Ttc6	0.841449	1.2056e-05
Kolaflavanone	Zfp951	0.857861	5.31107e-06
Kolaflavanone	Afg1l	-0.828562	2.15804e-05
Kolaflavanone	Chid1	-0.83843	1.38795e-05
Kolaflavanone	ENSMUSG00000121213	-0.806111	5.35621e-05
Kolaflavanone	Kctd21	-0.83201	1.85551e-05
Kolaflavanone	Stk10	-0.801264	6.41978e-05
Leu-Ser-Leu-Glu-Glu	1700028E10Rik	0.816395	3.58547e-05
Leu-Ser-Leu-Glu-Glu	1700056E22Rik	0.860592	4.58887e-06
Leu-Ser-Leu-Glu-Glu	1700060C20Rik	0.849523	8.15212e-06
Leu-Ser-Leu-Glu-Glu	Gm14634	0.844343	1.05045e-05
Leu-Ser-Leu-Glu-Glu	Gm17529	0.804927	5.60092e-05
Leu-Ser-Leu-Glu-Glu	Gm42941	0.833212	1.75896e-05
Leu-Ser-Leu-Glu-Glu	Trdmt1	0.835164	1.61132e-05
Leu-Tyr-Thr-Lys	Trim31	-0.823379	2.69148e-05
Lys-Gln-Trp	Trdmt1	0.835731	1.57049e-05
Phe-Tyr-Leu-Glu	Cap2	-0.813402	4.03985e-05
Pradimicinone II	Gm22146	0.815725	3.68317e-05
Pro-Glu-Glu-Lys-Ser	1700028E10Rik	0.86976	2.74446e-06
Pro-Glu-Glu-Lys-Ser	1700056E22Rik	0.80264	6.10098e-05
Pro-Glu-Glu-Lys-Ser	Armc12	0.841671	1.19308e-05
Pro-Glu-Glu-Lys-Ser	Dio3os	0.835868	1.56076e-05
Pro-Glu-Glu-Lys-Ser	Gm20531	0.833884	1.70692e-05
Pro-Glu-Glu-Lys-Ser	Gm38509	0.83511	1.61527e-05
Pro-Glu-Glu-Lys-Ser	Gm40617	0.831556	1.89313e-05
Pro-Glu-Glu-Lys-Ser	Xkrx	0.825129	2.50006e-05
Ser-Cys-Gln	1700093K21Rik	0.893226	6.04716e-07
Ser-Cys-Gln	1810010H24Rik	0.869593	2.7713e-06
Ser-Cys-Gln	9330162012Rik	0.871542	2.47244e-06
Ser-Cys-Gln	Aipl1	0.844664	1.03439e-05
Ser-Cys-Gln	Art5	0.854673	6.27599e-06
Ser-Cys-Gln	C920006O11Rik	0.894965	5.33257e-07
Ser-Cys-Gln	Cbx7	0.800465	6.61136e-05
Ser-Cys-Gln	E230016M11Rik	0.826699	2.33825e-05
Ser-Cys-Gln	ENSMUSG00000120456	0.846451	9.48543e-06
Ser-Cys-Gln	ENSMUSG00000121121	0.814261	3.9047e-05
Ser-Cys-Gln	ENSMUSG00000121316	0.8412	1.21984e-05
Ser-Cys-Gln	Eva1c	0.818018	3.35792e-05
Ser-Cys-Gln	Gm15743	0.897249	4.50608e-07
Ser-Cys-Gln	Gm15964	0.806575	5.26258e-05
Ser-Cys-Gln	Gm16845	0.805506	5.48005e-05
Ser-Cys-Gln	Gm31462	0.848954	8.38585e-06
Ser-Cys-Gln	Gm44066	0.853728	6.58918e-06
Ser-Cys-Gln	Gm48693	0.830831	1.95454e-05
Ser-Cys-Gln	Gm49864	0.844067	1.06451e-05
Ser-Cys-Gln	Gm50012	0.83024	2.00589e-05
Ser-Cys-Gln	Greb1l	0.805372	5.50785e-05
Ser-Cys-Gln	Hsd3b1	0.853764	6.57718e-06
Ser-Cys-Gln	Krt88	0.811082	4.42486e-05
Ser-Cys-Gln	Ldb1	0.828777	2.13801e-05
Ser-Cys-Gln	Mecomos	0.854348	6.38221e-06
Ser-Cys-Gln	Ncmap	0.903504	2.78217e-07
Ser-Cys-Gln	Or6e1	0.81268	4.15643e-05
Ser-Cys-Gln	Pcgf2	0.803388	5.9334e-05
Ser-Cys-Gln	Per1	0.818263	3.32466e-05
Ser-Cys-Gln	Prkcg	0.818043	3.35448e-05
Ser-Cys-Gln	Rbak	0.809595	4.6877e-05
Ser-Cys-Gln	Reps1	0.825584	2.45218e-05
Ser-Cys-Gln	Scgb3a1	0.882533	1.25314e-06
Ser-Cys-Gln	Tamalin	0.871397	2.49377e-06
Ser-Cys-Gln	Ttc6	0.84502	1.01676e-05
Ser-Cys-Gln	Zc3h6	0.824334	2.58552e-05
Ser-Cys-Gln	C030037D09Rik	-0.802039	6.23867e-05
Ser-Cys-Gln	Chid1	-0.818903	3.23915e-05
Ser-Cys-Gln	Exd1	-0.813087	4.09031e-05
Ser-Cys-Gln	Fam161b	-0.802615	6.10673e-05
Ser-Cys-Gln	Ints3	-0.808539	4.88229e-05
Ser-Cys-Gln	Mtrfr	-0.804174	5.76162e-05
Ser-Thr-His	C920006O11Rik	0.832388	1.82464e-05
Ser-Thr-His	E230016M11Rik	0.80924	4.75228e-05
Ser-Thr-His	ENSMUSG00000121309	0.810278	4.56529e-05
Ser-Thr-His	Eva1c	0.853026	6.83086e-06
Ser-Thr-His	Gm20531	0.830366	1.99487e-05
Ser-Thr-His	Gp1ba	0.827602	2.24935e-05
Ser-Thr-His	Tamalin	0.814673	3.84123e-05
Ser-Thr-His	Ttc6	0.802826	6.05906e-05
Ser-Thr-His	Batf2	-0.833965	1.70075e-05
Ser-Thr-His	C030037D09Rik	-0.806623	5.25306e-05
Ser-Thr-His	Chid1	-0.829485	2.07322e-05
Ser-Thr-His	Cpsf4l	-0.834225	1.68097e-05
Ser-Thr-His	ENSMUSG00000121213	-0.840993	1.2318e-05
Ser-Thr-His	ENSMUSG00000121247	-0.849346	8.22413e-06
Ser-Thr-His	Evpl	-0.835405	1.5939e-05
Ser-Thr-His	Exd1	-0.839966	1.29246e-05
Ser-Thr-His	Fam161b	-0.813474	4.02823e-05
Ser-Thr-His	Gm16046	-0.827555	2.25395e-05
Ser-Thr-His	Ints3	-0.85444	6.3519e-06
Ser-Thr-His	Mtrfr	-0.83492	1.62917e-05
Ser-Thr-His	Prmt2	-0.811421	4.36663e-05
Ser-Thr-His	Pspn	-0.842063	1.17118e-05
Ser-Thr-His	Trim31	-0.841674	1.19289e-05
Thr-Leu-Phe	Or6e1	0.812829	4.13213e-05
trans-Zeatin riboside triphosphate	1700028E10Rik	0.837571	1.44402e-05
trans-Zeatin riboside triphosphate	1700056E22Rik	0.937467	9.65208e-09
trans-Zeatin riboside triphosphate	1700060C20Rik	0.936377	1.10445e-08
trans-Zeatin riboside triphosphate	1700109H08Rik	0.840429	1.26482e-05
trans-Zeatin riboside triphosphate	4930474N09Rik	0.853451	6.68367e-06
trans-Zeatin riboside triphosphate	Atxn7l1os2	0.822812	2.75622e-05
trans-Zeatin riboside triphosphate	Cirbp	0.813228	4.06767e-05
trans-Zeatin riboside triphosphate	E130308A19Rik	0.819357	3.17951e-05
trans-Zeatin riboside triphosphate	ENSMUSG00000120022	0.805099	5.56489e-05
trans-Zeatin riboside triphosphate	ENSMUSG00000120071	0.8555	6.01211e-06
trans-Zeatin riboside triphosphate	ENSMUSG00000121309	0.870196	2.6757e-06
trans-Zeatin riboside triphosphate	Eva1c	0.817034	3.49441e-05
trans-Zeatin riboside triphosphate	Fbxl9	0.845387	9.9888e-06
trans-Zeatin riboside triphosphate	Gas2	0.825179	2.49475e-05
trans-Zeatin riboside triphosphate	Gm10714	0.859706	4.8134e-06
trans-Zeatin riboside triphosphate	Gm11748	0.825654	2.44489e-05
trans-Zeatin riboside triphosphate	Gm14634	0.875916	1.90115e-06
trans-Zeatin riboside triphosphate	Gm17529	0.867153	3.18863e-06
trans-Zeatin riboside triphosphate	Gm42941	0.910945	1.49985e-07
trans-Zeatin riboside triphosphate	Gm49584	0.835506	1.58657e-05
trans-Zeatin riboside triphosphate	Gm49745	0.837585	1.44304e-05
trans-Zeatin riboside triphosphate	Gp1ba	0.806275	5.32286e-05
trans-Zeatin riboside triphosphate	Tgfbr3l	0.838696	1.37102e-05
trans-Zeatin riboside triphosphate	Herc2	-0.824127	2.60822e-05
trans-Zeatin riboside triphosphate	Hikeshi	-0.811585	4.33883e-05
trans-Zeatin riboside triphosphate	Invs	-0.808267	4.93357e-05
trans-Zeatin riboside triphosphate	Mmachc	-0.818633	3.27501e-05
trans-Zeatin riboside triphosphate	Stxbp4	-0.819334	3.18262e-05
Val-Asn-Asp-Lys	Zbtb7c	-0.824034	2.61843e-05
4-aminobenzoate	1700093K21Rik	0.818085	3.34886e-05
4-aminobenzoate	Art5	0.827138	2.29468e-05
4-aminobenzoate	Cavin4	0.878898	1.58026e-06
4-aminobenzoate	Gm49864	0.852972	6.84963e-06
Pro-Ile	Cap2	0.804374	5.71853e-05
Pro-Ile	Kirrel3	0.805549	5.47121e-05
Pro-Ile	Npy4r	0.81441	3.88154e-05
Pro-Ile	Plcd4	0.807705	5.0408e-05
Pro-Ile	Prelp	0.876528	1.83106e-06
Pseudolaric acid B	4632428C04Rik	0.832307	1.83125e-05
Pseudolaric acid B	Afg1l	0.8304	1.99192e-05
Pseudolaric acid B	Kctd21	0.829883	2.03751e-05
Pseudolaric acid B	Stk10	0.85672	5.64053e-06
Fluconazole	Cavin4	-0.807659	5.0497e-05
Fluconazole	Ldb3	0.800622	6.57322e-05
Fluconazole	Oma1	0.821597	2.89916e-05
1,11-Undecanedicarboxylic acid	9830166K06Rik	-0.839062	1.34799e-05
1,11-Undecanedicarboxylic acid	B130046B21Rik	-0.828502	2.16363e-05
1,11-Undecanedicarboxylic acid	ENSMUSG00000120053	-0.814153	3.92146e-05
1,11-Undecanedicarboxylic acid	Fnbp4	-0.868484	2.95467e-06
1,11-Undecanedicarboxylic acid	Gm14168	-0.812387	4.20449e-05
1,11-Undecanedicarboxylic acid	Gm28055	-0.903945	2.68583e-07
1,11-Undecanedicarboxylic acid	Gm38509	-0.801105	6.45764e-05
1,11-Undecanedicarboxylic acid	Gm45051	-0.806904	5.19727e-05
1,11-Undecanedicarboxylic acid	Ndor1	-0.810897	4.45674e-05
1,11-Undecanedicarboxylic acid	Prkcg	-0.846434	9.49319e-06
Dioleoyl phosphatidylserine	4632428C04Rik	0.88528	1.0464e-06
Dioleoyl phosphatidylserine	Actc1	0.823689	2.65669e-05
Dioleoyl phosphatidylserine	ENSMUSG00000121213	0.815281	3.74924e-05
Dioleoyl phosphatidylserine	Ldb3	0.804875	5.61194e-05
Dioleoyl phosphatidylserine	Zfp286os	0.904335	2.60324e-07
9-oxo-15R-hydroxy-16,16-dimethyl-5Z,13E-prostadienoic acid	Kctd21	0.801956	6.25783e-05
1-Stearoyl-2-arachidonoyl-sn-glycero-3-phosphocholine	Dppa3	0.842371	1.15419e-05
1-Stearoyl-2-arachidonoyl-sn-glycero-3-phosphocholine	Hr	0.815026	3.7876e-05
1-Stearoyl-2-arachidonoyl-sn-glycero-3-phosphocholine	Id1	0.827633	2.24634e-05
1-Stearoyl-2-arachidonoyl-sn-glycero-3-phosphocholine	Npy4r	0.832543	1.81219e-05
1-Stearoyl-2-arachidonoyl-sn-glycero-3-phosphocholine	Plut	0.824546	2.56245e-05
1-Stearoyl-2-arachidonoyl-sn-glycero-3-phosphocholine	Ptn	0.810834	4.46769e-05
PE-NMe2(18:1(11Z)/18:1(11Z))	Gm21057	0.819716	3.1331e-05
Taurolithocholic acid	Batf2	0.873464	2.20552e-06
Taurolithocholic acid	C030037D09Rik	0.811357	4.37757e-05
Taurolithocholic acid	Cpsf4l	0.876419	1.84335e-06
Taurolithocholic acid	ENSMUSG00000121213	0.834317	1.67408e-05
Taurolithocholic acid	ENSMUSG00000121247	0.811646	4.3284e-05
Taurolithocholic acid	Evpl	0.864938	3.61308e-06
Taurolithocholic acid	Exd1	0.858774	5.05965e-06
Taurolithocholic acid	Fam161b	0.89132	6.92345e-07
Taurolithocholic acid	Gm16046	0.879145	1.55595e-06
Taurolithocholic acid	H3c15	0.909458	1.70404e-07
Taurolithocholic acid	Hikeshi	0.801588	6.34355e-05
Taurolithocholic acid	Hr	0.818239	3.32791e-05
Taurolithocholic acid	Id1	0.811318	4.3842e-05
Taurolithocholic acid	Invs	0.827269	2.28184e-05
Taurolithocholic acid	Khdrbs3	0.802566	6.11788e-05
Taurolithocholic acid	Lipg	0.806473	5.2832e-05
Taurolithocholic acid	Mmachc	0.81837	3.31018e-05
Taurolithocholic acid	Thap2	0.818693	3.26702e-05
TG(14:1(9Z)/14:1(9Z)/18:4(6Z,9Z,12Z,15Z))	H3c15	0.820507	3.03283e-05
TG(14:1(9Z)/14:1(9Z)/18:4(6Z,9Z,12Z,15Z))	Prmt2	0.810365	4.55004e-05
UDP-L-rhamnose	4632428C04Rik	0.858707	5.0776e-06
UDP-L-rhamnose	ENSMUSG00000121213	0.859359	4.90364e-06
UDP-L-rhamnose	Kctd21	0.844315	1.05188e-05
UDP-L-rhamnose	Stk10	0.802952	6.03067e-05
Cediranib	Gm28055	-0.818083	3.34911e-05
Phenol glucuronide	Gm20633	-0.812553	4.17721e-05
Phenol glucuronide	2010003K11Rik	0.819666	3.13953e-05
Phenol glucuronide	Evpl	0.808956	4.80463e-05
Phenol glucuronide	Exd1	0.816635	3.55101e-05
Phenol glucuronide	Id1	0.823159	2.71649e-05
Phenol glucuronide	Prelp	0.830993	1.94074e-05
Phenol glucuronide	St3gal4	0.852296	7.08979e-06
3-Amino-5-(3-thiophenyl)-2-thiophenecarboxamide	ENSMUSG00000121213	0.810329	4.55629e-05
3-Amino-5-(3-thiophenyl)-2-thiophenecarboxamide	Evpl	0.817757	3.39369e-05
3-Amino-5-(3-thiophenyl)-2-thiophenecarboxamide	Fam161b	0.856604	5.67515e-06
3-Amino-5-(3-thiophenyl)-2-thiophenecarboxamide	Gm16046	0.828215	2.19065e-05
3-Amino-5-(3-thiophenyl)-2-thiophenecarboxamide	Thap2	0.861077	4.46981e-06
6-((2-((4-(2,4-Dichlorophenyl)-5-(4-methyl-1H-imidazol-2-yl)pyrimidin-2-yl)amino)ethyl)amino)nicotinonitrile	Apol6	0.869929	2.71757e-06
6-((2-((4-(2,4-Dichlorophenyl)-5-(4-methyl-1H-imidazol-2-yl)pyrimidin-2-yl)amino)ethyl)amino)nicotinonitrile	ENSMUSG00000120280	0.86057	4.59414e-06
6-((2-((4-(2,4-Dichlorophenyl)-5-(4-methyl-1H-imidazol-2-yl)pyrimidin-2-yl)amino)ethyl)amino)nicotinonitrile	Oma1	0.803898	5.8216e-05
Lonchocarpic acid	ENSMUSG00000120071	-0.805261	5.53104e-05
Lonchocarpic acid	Gm20633	-0.803067	6.0048e-05
Lonchocarpic acid	4632428C04Rik	0.847107	9.18601e-06
Lonchocarpic acid	Afg1l	0.894826	5.38717e-07
Lonchocarpic acid	C130046K22Rik	0.809977	4.61889e-05
Lonchocarpic acid	Chid1	0.871411	2.49168e-06
Lonchocarpic acid	Dlec1	0.817343	3.45098e-05
Lonchocarpic acid	ENSMUSG00000120241	0.863904	3.82729e-06
Lonchocarpic acid	Hikeshi	0.809954	4.62308e-05
Lonchocarpic acid	Ints3	0.844161	1.05969e-05
Lonchocarpic acid	Kctd21	0.879418	1.52936e-06
Lonchocarpic acid	Mtrfr	0.812067	4.25762e-05
Lonchocarpic acid	Prmt2	0.817883	3.37634e-05
Lonchocarpic acid	Prss36	0.803531	5.90198e-05
Lonchocarpic acid	Pspn	0.826519	2.35634e-05
Lonchocarpic acid	Rmi2	0.806838	5.2103e-05
Lonchocarpic acid	Spice1	0.851454	7.39876e-06
Lonchocarpic acid	Stk10	0.871719	2.44677e-06
Lonchocarpic acid	Uros	0.82586	2.42354e-05
Lonchocarpic acid	Zfhx2	0.815591	3.70298e-05
12alpha-Hydroxy-3-oxochola-4,6-dien-24-oic Acid	4632428C04Rik	0.811259	4.39442e-05
12alpha-Hydroxy-3-oxochola-4,6-dien-24-oic Acid	Kctd21	0.808146	4.95649e-05
12alpha-Hydroxy-3-oxochola-4,6-dien-24-oic Acid	Mfsd4b3-ps	0.833142	1.76446e-05
12alpha-Hydroxy-3-oxochola-4,6-dien-24-oic Acid	Oma1	0.839563	1.31694e-05
12alpha-Hydroxy-3-oxochola-4,6-dien-24-oic Acid	Ptgr2	0.807646	5.0522e-05
5-Heptenoic acid,7-[(1R,2R,3R,5S)-3,5-dihydroxy-2-[(1E,3S)-3-hydroxy-5-[3-(trifluoromethyl)phenyl]-1-penten-1-yl]cyclopentyl]-,(5Z)-	ENSMUSG00000120071	-0.803567	5.89388e-05
5-Heptenoic acid,7-[(1R,2R,3R,5S)-3,5-dihydroxy-2-[(1E,3S)-3-hydroxy-5-[3-(trifluoromethyl)phenyl]-1-penten-1-yl]cyclopentyl]-,(5Z)-	4632428C04Rik	0.819533	3.15676e-05
5-Heptenoic acid,7-[(1R,2R,3R,5S)-3,5-dihydroxy-2-[(1E,3S)-3-hydroxy-5-[3-(trifluoromethyl)phenyl]-1-penten-1-yl]cyclopentyl]-,(5Z)-	Afg1l	0.868886	2.887e-06
5-Heptenoic acid,7-[(1R,2R,3R,5S)-3,5-dihydroxy-2-[(1E,3S)-3-hydroxy-5-[3-(trifluoromethyl)phenyl]-1-penten-1-yl]cyclopentyl]-,(5Z)-	Chid1	0.834848	1.63453e-05
5-Heptenoic acid,7-[(1R,2R,3R,5S)-3,5-dihydroxy-2-[(1E,3S)-3-hydroxy-5-[3-(trifluoromethyl)phenyl]-1-penten-1-yl]cyclopentyl]-,(5Z)-	ENSMUSG00000120241	0.827298	2.27895e-05
5-Heptenoic acid,7-[(1R,2R,3R,5S)-3,5-dihydroxy-2-[(1E,3S)-3-hydroxy-5-[3-(trifluoromethyl)phenyl]-1-penten-1-yl]cyclopentyl]-,(5Z)-	Kctd21	0.854187	6.43559e-06
5-Heptenoic acid,7-[(1R,2R,3R,5S)-3,5-dihydroxy-2-[(1E,3S)-3-hydroxy-5-[3-(trifluoromethyl)phenyl]-1-penten-1-yl]cyclopentyl]-,(5Z)-	Pspn	0.828467	2.16688e-05
5-Heptenoic acid,7-[(1R,2R,3R,5S)-3,5-dihydroxy-2-[(1E,3S)-3-hydroxy-5-[3-(trifluoromethyl)phenyl]-1-penten-1-yl]cyclopentyl]-,(5Z)-	Rmi2	0.801168	6.44251e-05
5-Heptenoic acid,7-[(1R,2R,3R,5S)-3,5-dihydroxy-2-[(1E,3S)-3-hydroxy-5-[3-(trifluoromethyl)phenyl]-1-penten-1-yl]cyclopentyl]-,(5Z)-	Spice1	0.840396	1.26673e-05
5-Heptenoic acid,7-[(1R,2R,3R,5S)-3,5-dihydroxy-2-[(1E,3S)-3-hydroxy-5-[3-(trifluoromethyl)phenyl]-1-penten-1-yl]cyclopentyl]-,(5Z)-	Stk10	0.862618	4.10896e-06
5-Heptenoic acid,7-[(1R,2R,3R,5S)-3,5-dihydroxy-2-[(1E,3S)-3-hydroxy-5-[3-(trifluoromethyl)phenyl]-1-penten-1-yl]cyclopentyl]-,(5Z)-	Zfhx2	0.808546	4.88095e-05
Demethyl-desacetyl-rifamycin SV	C130046K22Rik	0.809306	4.74025e-05
Demethyl-desacetyl-rifamycin SV	Chid1	0.807596	5.06189e-05
Demethyl-desacetyl-rifamycin SV	ENSMUSG00000121247	0.803983	5.80309e-05
Demethyl-desacetyl-rifamycin SV	H3c15	0.82287	2.74946e-05
Demethyl-desacetyl-rifamycin SV	Prmt2	0.808662	4.85924e-05
Demethyl-desacetyl-rifamycin SV	Rmi2	0.81322	4.06887e-05
Demethyl-desacetyl-rifamycin SV	Stk10	0.855644	5.96722e-06
5-Methyl-3-isoxazolyl sulfate	Ghrhr	-0.810074	4.60152e-05
Isorebaudioside A	Dtx4	-0.810297	4.56197e-05
Nap-Abu-OH	Afg1l	0.816231	3.60927e-05
Nap-Abu-OH	Cpn1	0.801954	6.25819e-05
Nap-Abu-OH	Omp	0.800631	6.5712e-05
Nap-Abu-OH	Spice1	0.826449	2.36338e-05
Nap-Abu-OH	Stk10	0.915184	1.02921e-07
Nap-Abu-OH	Zfhx2	0.864927	3.61544e-06
Pro-Asn-Gly	1700028E10Rik	-0.801634	6.33272e-05
Pro-Asn-Gly	ENSMUSG00000120071	-0.807016	5.17517e-05
Pro-Asn-Gly	Gm20633	-0.813811	3.97488e-05
Pro-Asn-Gly	Afg1l	0.819229	3.19624e-05
Pro-Asn-Gly	C030037D09Rik	0.817874	3.37757e-05
Pro-Asn-Gly	Chid1	0.918983	7.2214e-08
Pro-Asn-Gly	Cpsf4l	0.844314	1.05193e-05
Pro-Asn-Gly	Dppa3	0.836077	1.54599e-05
Pro-Asn-Gly	ENSMUSG00000120241	0.849363	8.21729e-06
Pro-Asn-Gly	ENSMUSG00000121247	0.838114	1.40839e-05
Pro-Asn-Gly	Evpl	0.836331	1.52823e-05
Pro-Asn-Gly	Gm35339	0.813984	3.94781e-05
Pro-Asn-Gly	H3c15	0.837464	1.45111e-05
Pro-Asn-Gly	Hikeshi	0.869009	2.86662e-06
Pro-Asn-Gly	Hr	0.85808	5.24977e-06
Pro-Asn-Gly	Id1	0.817089	3.4867e-05
Pro-Asn-Gly	Ints3	0.849739	8.0646e-06
Pro-Asn-Gly	Plut	0.803386	5.93396e-05
Pro-Asn-Gly	Prmt2	0.833185	1.76112e-05
Pro-Asn-Gly	Prss36	0.803278	5.95798e-05
Pro-Asn-Gly	Pspn	0.824066	2.61489e-05
Pro-Asn-Gly	Rmi2	0.921357	5.73611e-08
Pro-Asn-Gly	Rtl6	0.805202	5.54336e-05
Pro-Asn-Gly	Spice1	0.825348	2.47689e-05
Pro-Asn-Gly	Stk10	0.818143	3.34094e-05
Pro-Asn-Gly	Uros	0.861912	4.27103e-06
Pro-Asn-Gly	Zfhx2	0.808991	4.79824e-05
Dihydroartemisinin(DHA)	1700093K21Rik	-0.856067	5.83717e-06
Dihydroartemisinin(DHA)	1810010H24Rik	-0.855246	6.0923e-06
Dihydroartemisinin(DHA)	Aipl1	-0.819883	3.11175e-05
Dihydroartemisinin(DHA)	Armc12	-0.853437	6.68847e-06
Dihydroartemisinin(DHA)	Art5	-0.901016	3.3833e-07
Dihydroartemisinin(DHA)	Brdt	-0.861076	4.47001e-06
Dihydroartemisinin(DHA)	C920006O11Rik	-0.871589	2.46566e-06
Dihydroartemisinin(DHA)	Cbx7	-0.836494	1.51695e-05
Dihydroartemisinin(DHA)	Ccdc57	-0.825806	2.42914e-05
Dihydroartemisinin(DHA)	E230016M11Rik	-0.845615	9.87886e-06
Dihydroartemisinin(DHA)	ENSMUSG00000120022	-0.832599	1.80765e-05
Dihydroartemisinin(DHA)	ENSMUSG00000120053	-0.819215	3.19803e-05
Dihydroartemisinin(DHA)	ENSMUSG00000120456	-0.85113	7.52087e-06
Dihydroartemisinin(DHA)	ENSMUSG00000121121	-0.826242	2.38437e-05
Dihydroartemisinin(DHA)	ENSMUSG00000121316	-0.819997	3.09717e-05
Dihydroartemisinin(DHA)	Fbxl9	-0.864574	3.68728e-06
Dihydroartemisinin(DHA)	Fnbp4	-0.838701	1.37068e-05
Dihydroartemisinin(DHA)	Ghrhr	-0.813458	4.03085e-05
Dihydroartemisinin(DHA)	Gm13068	-0.81239	4.20407e-05
Dihydroartemisinin(DHA)	Gm15743	-0.869464	2.79205e-06
Dihydroartemisinin(DHA)	Gm16845	-0.907014	2.0922e-07
Dihydroartemisinin(DHA)	Gm20324	-0.827287	2.28002e-05
Dihydroartemisinin(DHA)	Gm20531	-0.801037	6.47382e-05
Dihydroartemisinin(DHA)	Gm48693	-0.827712	2.23874e-05
Dihydroartemisinin(DHA)	Gm49864	-0.879229	1.54775e-06
Dihydroartemisinin(DHA)	Hsd3b1	-0.855124	6.13094e-06
Dihydroartemisinin(DHA)	Krt88	-0.814954	3.79849e-05
Dihydroartemisinin(DHA)	Ldb1	-0.85393	6.5211e-06
Dihydroartemisinin(DHA)	Or6e1	-0.816783	3.52998e-05
Dihydroartemisinin(DHA)	Pcgf2	-0.840571	1.25642e-05
Dihydroartemisinin(DHA)	Rbak	-0.82173	2.88321e-05
Dihydroartemisinin(DHA)	Reps1	-0.811233	4.39888e-05
Dihydroartemisinin(DHA)	Socs2	-0.800757	6.54068e-05
Dihydroartemisinin(DHA)	Tamalin	-0.822428	2.80072e-05
Dihydroartemisinin(DHA)	Tsx	-0.80755	5.07082e-05
Dihydroartemisinin(DHA)	Ttc6	-0.805539	5.47334e-05
Dihydroartemisinin(DHA)	Zc3h6	-0.843411	1.09843e-05
Dihydroartemisinin(DHA)	Mmachc	0.816667	3.54645e-05
Dihydroartemisinin(DHA)	Plcd4	0.822197	2.82782e-05
(2-Hydroxy-2-oxo-1,2lambda5-oxaphospholan-5-yl)methyl (Z)-octadec-9-enoate	Adamts8	0.802251	6.18968e-05
(2-Hydroxy-2-oxo-1,2lambda5-oxaphospholan-5-yl)methyl (Z)-octadec-9-enoate	Eml1	0.820341	3.05369e-05
(2-Hydroxy-2-oxo-1,2lambda5-oxaphospholan-5-yl)methyl (Z)-octadec-9-enoate	Npas4	0.854866	6.21356e-06
(2-Hydroxy-2-oxo-1,2lambda5-oxaphospholan-5-yl)methyl (Z)-octadec-9-enoate	P4ha1	0.804127	5.77179e-05
(2-Hydroxy-2-oxo-1,2lambda5-oxaphospholan-5-yl)methyl (Z)-octadec-9-enoate	Rtl6	0.815914	3.65547e-05
(2-Hydroxy-2-oxo-1,2lambda5-oxaphospholan-5-yl)methyl (Z)-octadec-9-enoate	Synm	0.831046	1.93619e-05
(2-Hydroxy-2-oxo-1,2lambda5-oxaphospholan-5-yl)methyl (Z)-octadec-9-enoate	Wscd2	0.821059	2.96451e-05
