# Supplementary material for: Elucidating the molecular mechanisms of Daifu decoction in ulcerative colitis treatment through a multi-omics framework and experimental verification
Source: Front Immunol. 2026 Mar 24;17:1780747. doi: 10.3389/fimmu.2026.1780747 (PMC13054662; doi:10.3389/fimmu.2026.1780747)
Supplement: Supplementary method — The operational procedures of molecular dynamics simulation. [file Table6.xlsx]

## Sheet: Sheet1
		127 components in DFD with high GI and the results of molecular docking
No.	CAS	NAME	Formula	SMILES	GI absorption	The number of yes in Druglikeness	Energy (kcal·mol-1)
1	2058-58-4	D-Asparagine	C4H8N2O3	C([C@H](C(=O)O)N)C(=O)N	High	3	-4.616
2	535-83-1	Trigonelline	C7H7NO2	C[N+]1=CC=CC(=C1)C(=O)[O-]	High	3	-4.797
3	147-85-3	L-Proline	C5H9NO2	C1C[C@H](NC1)C(=O)O	High	3	-4.414
4	6915-15-7	DL-Malic acid	C4H6O5	C(C(C(=O)O)O)C(=O)O	High	3	-4.109
5	73-24-5	Adenine	C5H5N5	C1=NC2=NC=NC(=C2N1)N	High	3	-4.969
6	73-40-5	Guanine	C5H5N5O	C1=NC2=C(N1)C(=O)NC(=N2)N	High	3	-5.235
7	463-00-3	4-Guanidinobutyric acid	C5H11N3O2	C(CC(=O)O)CN=C(N)N	High	3	-4.772
8	98-92-0	Niacinamide	C6H6N2O	C1=CC(=CN=C1)C(=O)N	High	3	-4.763
9	488-93-7	3-Furancarboxylic acid	C5H4O3	C1=COC=C1C(=O)O	High	3	-4.524
10	98-79-3	L-Pyroglutamic acid	C5H7NO3	C1CC(=O)N[C@@H]1C(=O)O	High	3	-4.505
11	99-32-1	Chelidonic acid	C7H4O6	C1=C(OC(=CC1=O)C(=O)O)C(=O)O	High	3	-5.759
12	66-22-8	Uracil	C4H4N2O2	C1=CNC(=O)NC1=O	High	3	-4.415
13	1188-37-0	N-Acetyl-L-glutamic acid	C7H11NO5	CC(=O)N[C@@H](CCC(=O)O)C(=O)O	High	3	-4.803
14	525-72-4	Salsolinol	C10H13NO2	CC1C2=CC(=C(C=C2CCN1)O)O	High	4	-6.321
15	60-18-4	L-Tyrosine	C9H11NO3	C1=CC(=CC=C1C[C@@H](C(=O)O)N)O	High	4	-5.754
16	13078-04-1	Anabasine	C10H14N2	C1CCNC(C1)C2=CN=CC=C2	High	4	-5.935
17	501-30-4	Kojic acid	C6H6O4	C1=C(OC=C(C1=O)O)CO	High	3	-4.87
18	516-05-2	Methylmalonic acid	C4H6O4	CC(C(=O)O)C(=O)O	High	3	-4.342
19	503-49-1	3-Hydroxy-3-methylglutaric acid	C6H10O5	CC(CC(=O)O)(CC(=O)O)O	High	3	-4.325
20	87-66-1	1,2,3-Benzenetriol	C6H6O3	C1=CC(=C(C(=C1)O)O)O	High	3	-5.024
21	149-91-7	Gallic acid	C7H6O5	C1=C(C=C(C(=C1O)O)O)C(=O)O	High	3	-5.612
22	643-38-9	2,3-Quinolinedicarboxylic acid	C11H7NO4	C1=CC=C2C(=C1)C=C(C(=N2)C(=O)O)C(=O)O	High	5	-6.361
23	90-24-4	4',6'-Dimethoxy-2'-hydroxyacetophenone	C10H12O4	CC(=O)C1=C(C=C(C=C1OC)OC)O	High	4	-5.542
24	118-92-3	Anthranilic acid	C7H7NO2	C1=CC=C(C(=C1)C(=O)O)N	High	3	-5.608
25	63-91-2	Phenylalanine	C9H11NO2	C1=CC=C(C=C1)C[C@@H](C(=O)O)N	High	4	-5.637
26	122-78-1	Phenylacetaldehyde	C8H8O	C1=CC=C(C=C1)CC=O	High	3	-5.055
27	150-30-1	DL-Phenylalanine	C9H11NO2	C1=CC=C(C=C1)CC(C(=O)O)N	High	4	-5.612
28	7568-93-6	2-Amino-1-phenylethanol	C8H11NO	C1=CC=C(C=C1)C(CN)O	High	3	-5.142
29	67-47-0	5-(Hydroxymethyl)-2-furaldehyde	C6H6O3	C1=C(OC(=C1)C=O)CO	High	3	-4.485
30	83-30-7	Phloroglucinolcarboxylic acid	C7H6O5	C1=C(C=C(C(=C1O)C(=O)O)O)O	High	3	-5.429
31	99-50-3	3,4-Dihydroxybenzoic acid	C7H6O4	C1=CC(=C(C=C1C(=O)O)O)O	High	3	-5.37
32	120-80-9	Pyrocatechol	C6H6O2	C1=CC=C(C(=C1)O)O	High	3	-5.069
33	3371-27-5	(-)-Gallocatechin	C15H14O7	C1[C@H]([C@@H](OC2=CC(=CC(=C21)O)O)C3=CC(=C(C(=C3)O)O)O)O	High	4	-7.907
34	88404-14-2	6,7-Dihydroxycoumarin-4-acetic acid	C11H8O6	C1=C(C2=CC(=C(C=C2OC1=O)O)O)CC(=O)O	High	5	-7.344
35	970-74-1	Epigallocatechin	C15H14O7	C1[C@H]([C@H](OC2=CC(=CC(=C21)O)O)C3=CC(=C(C(=C3)O)O)O)O	High	4	-8.225
36	305-01-1	Esculetin	C9H6O4	C1=CC(=O)OC2=CC(=C(C=C21)O)O	High	3	-6.403
37	3061-91-4	Val-Tyr	C14H20N2O4	CC(C)[C@@H](C(=O)N[C@@H](CC1=CC=C(C=C1)O)C(=O)O)N	High	4	-6.86
38	599-54-2	Pantothenic acid	C9H17NO5	CC(C)(CO)C(C(=O)NCCC(=O)O)O	High	4	-5.206
39	545-61-9	Ajaconine	C22H33NO3	C[C@@]12CCC[C@]34[C@@H]1C[C@H]([C@]56[C@H]3C[C@H](CC5)C(=C)[C@H]6O)OC4N(C2)CCO	High	5	-8.082
40	14755-02-3	trans-3-Coumaric acid	C9H8O3	C1=CC(=CC(=C1)O)/C=C/C(=O)O	High	4	-5.933
41	578-67-6	Quinolin-5-ol	C9H7NO	C1=CC2=C(C=CC=N2)C(=C1)O	High	3	-6.088
42	73-22-3	L-Tryptophan	C11H12N2O2	C1=CC=C2C(=C1)C(=CN2)C[C@@H](C(=O)O)N	High	5	-6.365
43	3934-84-7	3-O-Methylgallic acid	C8H8O5	COC1=CC(=CC(=C1O)O)C(=O)O	High	4	-5.754
44	120-72-9	Indole	C8H7N	C1=CC=C2C(=C1)C=CN2	High	3	-5.677
45	90-01-7	2-Hydroxybenzenemethanol	C7H8O2	C1=CC=C(C(=C1)CO)O	High	3	-5.548
46	490-46-0	Epicatechin	C15H14O6	C1[C@H]([C@H](OC2=CC(=CC(=C21)O)O)C3=CC(=C(C=C3)O)O)O	High	5	-8.206
47	139-85-5	3,4-Dihydroxybenzaldehyde	C7H6O3	C1=CC(=C(C=C1C=O)O)O	High	3	-5.22
48	501-97-3	3-(4-Hydroxyphenyl)propionic acid	C9H10O3	C1=CC(=CC=C1CCC(=O)O)O	High	4	-5.821
49	80665-72-1	Fuziline	C24H39NO7	CCN1CC2(CCC(C34C2C(C(C31)C5(C6C4CC(C6O)C(C5O)OC)O)OC)O)COC	High	4	-6.943
50	87-62-7	2,6-Xylidine	C8H11N	CC1=C(C(=CC=C1)C)N	High	3	-5.447
51	154-23-4	(+)-Catechin	C15H14O6	C1[C@@H]([C@H](OC2=CC(=CC(=C21)O)O)C3=CC(=C(C=C3)O)O)O	High	5	-8.061
52	19894-97-4	(-)-Myrtenol	C10H16O	CC1([C@H]2CC=C([C@@H]1C2)CO)C	High	3	-5.212
53	466-26-2	Neoline/Bullatine B	C24H39NO6	CCN1C[C@@]2(CC[C@@H]([C@@]34[C@@H]2[C@H]([C@@H](C31)[C@]5(C[C@@H]([C@H]6C[C@@H]4[C@@H]5[C@H]6O)OC)O)OC)O)COC	High	5	-7.092
54	2141-09-5	(+)-Magnoflorine	C20H24NO4+	C[N+]1(CCC2=CC(=C(C3=C2[C@@H]1CC4=C3C(=C(C=C4)OC)O)O)OC)C	High	5	-7.752
55	636-01-1	Grevillic acid	C9H8O4	C1=CC(=C(C=C1O)/C=C/C(=O)O)O	High	4	-6.023
56	18829-70-4	(-)-Catechin	C15H14O6	C1[C@H]([C@@H](OC2=CC(=CC(=C21)O)O)C3=CC(=C(C=C3)O)O)O	High	5	-8.049
57	501-98-4	p-Coumaric acid	C9H8O3	C1=CC(=CC=C1/C=C/C(=O)O)O	High	4	-6.093
58	20073-24-9	3-Carbethoxypsoralen	C14H10O5	CCOC(=O)C1=CC2=C(C=C3C(=C2)C=CO3)OC1=O	High	5	-7.177
59	20501-56-8	Talatisamine	C24H39NO5	CCN1C[C@@]2(CC[C@@H]([C@@]34[C@@H]2C[C@@H](C31)[C@]5(C[C@@H]([C@H]6C[C@@H]4[C@@H]5[C@H]6O)OC)O)OC)COC	High	5	-7.054
60	476-66-4	Ellagic acid	C14H6O8	C1=C2C3=C(C(=C1O)O)OC(=O)C4=CC(=C(C(=C43)OC2=O)O)O	High	3	-8.528
61	480-41-1	Naringenin	C15H12O5	C1[C@H](OC2=CC(=CC(=C2C1=O)O)O)C3=CC=C(C=C3)O	High	5	-7.841
62	56317-21-6	Moracin M	C14H10O4	C1=CC2=C(C=C1O)OC(=C2)C3=CC(=CC(=C3)O)O	High	5	-7.464
63	5989-16-2	Maesopsin	C15H12O6	C1=CC(=CC=C1CC2(C(=O)C3=C(C=C(C=C3O2)O)O)O)O	High	5	-8.108
64	578-86-9	Liquiritigenin	C15H12O4	C1[C@H](OC2=C(C1=O)C=CC(=C2)O)C3=CC=C(C=C3)O	High	5	-8.224
65	520-18-3	Kaempferol	C15H10O6	C1=CC(=CC=C1C2=C(C(=O)C3=C(C=C(C=C3O2)O)O)O)O	High	5	-7.76
66	28356-58-3	4-Pyridinylacetic acid	C7H7NO2	C1=CN=CC=C1CC(=O)O	High	3	-4.637
67	117-39-5	Quercetin	C15H10O7	C1=CC(=C(C=C1C2=C(C(=O)C3=C(C=C(C=C3O2)O)O)O)O)O	High	5	-8.11
68	55314-30-2	2,4-Dimethylnicotinic acid	C8H9NO2	CC1=C(C(=NC=C1)C)C(=O)O	High	3	-5.367
69	520-36-5	Apigenin	C15H10O5	C1=CC(=CC=C1C2=CC(=O)C3=C(C=C(C=C3O2)O)O)O	High	5	-8.111
70	537-73-5	3-Hydroxy-4-methoxycinnamic acid	C10H10O4	COC1=C(C=C(C=C1)/C=C/C(=O)O)O	High	4	-5.721
71	80366-15-0	Ganhuangemin	C15H12O7	C1=CC(=C(C(=C1)O)C2C(C(=O)C3=C(C=C(C=C3O2)O)O)O)O	High	5	-7.459
72	109421-77-4	9-(2,3-Dihydroxypropoxy)-9-oxononanoic acid	C12H22O6	C(CCCC(=O)O)CCCC(=O)OCC(CO)O	High	4	-5.299
73	60-82-2	Phloretin	C15H14O5	C1=CC(=CC=C1CCC(=O)C2=C(C=C(C=C2O)O)O)O	High	5	-7.421
74	22138-51-8	Benzoylmalic acid	C11H10O6	C1=CC=C(C=C1)C(=O)OC(CC(=O)O)C(=O)O	High	5	-6.108
75	123-99-9	Azelaic acid	C9H16O4	C(CCCC(=O)O)CCCC(=O)O	High	4	-4.901
76	485-72-3	Formononetin	C16H12O4	COC1=CC=C(C=C1)C2=COC3=C(C2=O)C=CC(=C3)O	High	5	-7.593
77	486-62-4	Ononin	C22H22O9	COC1=CC=C(C=C1)C2=COC3=C(C2=O)C=CC(=C3)O[C@H]4[C@@H]([C@H]([C@@H]([C@H](O4)CO)O)O)O	High	4	-8.141
78	63238-66-4	Benzoylhypaconine	C31H43NO9	CN1C[C@@]2(CC[C@@H]([C@@]34[C@@H]2[C@H]([C@@H](C31)[C@@]5([C@@H]6[C@H]4C[C@@]([C@@H]6OC(=O)C7=CC=CC=C7)([C@H]([C@@H]5O)OC)O)O)OC)OC)COC	High	4	-7.974
79	458-36-6	Coniferyl aldehyde	C10H10O3	COC1=C(C=CC(=C1)/C=C/C=O)O	High	4	-5.814
80	1080-12-2	Dehydrozingerone	C11H12O3	CC(=O)/C=C/C1=CC(=C(C=C1)O)OC	High	4	-6.058
81	961-29-5	2',4,4'-Trihydroxychalcone	C15H12O4	C1=CC(=CC=C1/C=C/C(=O)C2=C(C=C(C=C2)O)O)O	High	5	-7.098
82	21453-69-0	Syringaresinol	C22H26O8	COC1=CC(=CC(=C1O)OC)[C@@H]2[C@H]3CO[C@@H]([C@H]3CO2)C4=CC(=C(C(=C4)OC)O)OC	High	5	-7.391
83	25542-64-7	8-Oxononanoic acid	C9H16O3	CC(=O)CCCCCCC(=O)O	High	4	-4.678
84	464-92-6	Asiatic acid	C30H48O5	C[C@@H]1CC[C@@]2(CC[C@@]3(C(=CC[C@H]4[C@]3(CC[C@@H]5[C@@]4(C[C@H]([C@@H]([C@@]5(C)CO)O)O)C)C)[C@@H]2[C@H]1C)C)C(=O)O	High	3	-9.046
85	520-32-1	Tricin	C17H14O7	COC1=CC(=CC(=C1O)OC)C2=CC(=O)C3=C(C=C(C=C3O2)O)O	High	5	-8.109
86	127-41-3	(E)-.alpha.-Ionone	C13H20O	CC1=CCCC(C1/C=C/C(=O)C)(C)C	High	4	-6.099
87	6099-03-2	2-Methoxycinnamic acid	C10H10O3	COC1=CC=CC=C1/C=C/C(=O)O	High	4	-5.896
88	6402-36-4	trans-Traumatic acid	C12H20O4	C(CCCCC(=O)O)CCC/C=C/C(=O)O	High	5	-5.005
89	41690-67-9	Jaeskeanadiol	C15H26O2	CC1=CC[C@@]2(CC[C@@]([C@H]2[C@@H](C1)O)(C(C)C)O)C	High	5	-6.977
90	36062-04-1	Tetrahydrocurcumin	C21H24O6	COC1=C(C=CC(=C1)CCC(=O)CC(=O)CCC2=CC(=C(C=C2)O)OC)O	High	5	-6.836
91	93-10-7	Quinaldic acid	C10H7NO2	C1=CC=C2C(=C1)C=CC(=N2)C(=O)O	High	4	-6.638
92	70868-78-9	23-Hydroxytormentic acid	C30H48O6	C[C@@H]1CC[C@@]2(CC[C@@]3(C(=CC[C@H]4[C@]3(CC[C@@H]5[C@@]4(C[C@H]([C@@H]([C@@]5(C)CO)O)O)C)C)[C@@H]2[C@]1(C)O)C)C(=O)O	High	4	-9.744
93	10458-14-7	Menthone	C10H18O	C[C@@H]1CC[C@H](C(=O)C1)C(C)C	High	3	-5.41
94	484-20-8	Bergapten	C12H8O4	COC1=C2C=CC(=O)OC2=CC3=C1C=CO3	High	5	-6.803
95	192709-64-1	2,10-Bisaboladiene-1,4-diol	C15H26O2	CC1=CC(C(CC1O)C(C)CCC=C(C)C)O	High	5	-6.489
96	154662-04-1	Pulicarin	C19H18O8	COC1=C(C=C(C=C1)C2=C(C(=O)C3=C(C(=C(C=C3O2)OC)O)OC)OC)O	High	5	-7.37
97	7212-44-4	(cis+trans)-Nerodilol	C15H26O	CC(=CCC/C(=C/CCC(C)(C=C)O)/C)C	High	4	-6.048
98	220880-87-5	1,2,3,19-Tetrahydroxy-12-ursen-28-oic acid	C30H48O6	C[C@@H]1CC[C@@]2(CC[C@@]3(C(=CC[C@H]4[C@]3(CC[C@@H]5[C@@]4([C@@H]([C@H]([C@@H](C5(C)C)O)O)O)C)C)[C@@H]2[C@]1(C)O)C)C(=O)O	High	4	-8.405
99	94805-82-0	Glycycoumarin	C21H20O6	CC(=CCC1=C(C2=C(C=C1O)OC(=O)C(=C2)C3=C(C=C(C=C3)O)O)OC)C	High	5	-7.883
100	1135-23-5	Hydroferulic acid	C10H12O4	COC1=C(C=CC(=C1)CCC(=O)O)O	High	4	-6.051
101	122-48-5	Zingerone	C11H14O3	CC(=O)CCC1=CC(=C(C=C1)O)OC	High	4	-6.076
102	23513-14-6	[6]-Gingerol	C17H26O4	CCCCC[C@@H](CC(=O)CCC1=CC(=C(C=C1)O)OC)O	High	5	-6.415
103	2373-76-4	2-Methylcinnamic acid	C10H10O2	CC1=CC=CC=C1/C=C/C(=O)O	High	4	-6.235
104	142474-53-1	Glyasperin C	C21H24O5	CC(=CCC1=C(C2=C(C=C1O)OC[C@H](C2)C3=C(C=C(C=C3)O)O)OC)C	High	5	-7.875
105	537-98-4	trans-Ferulic acid	C10H10O4	COC1=C(C=CC(=C1)/C=C/C(=O)O)O	High	4	-5.995
106	53155-25-2	Euscaphic acid	C30H48O5	C[C@@H]1CC[C@@]2(CC[C@@]3(C(=CC[C@H]4[C@]3(CC[C@@H]5[C@@]4(C[C@H]([C@H](C5(C)C)O)O)C)C)[C@@H]2[C@]1(C)O)C)C(=O)O	High	4	-9.555
107	1139-30-6	(-)-Caryophyllene oxide	C15H24O	C[C@@]12CC[C@@H]3[C@H](CC3(C)C)C(=C)CC[C@H]1O2	High	4	-6.202
108	263399-34-4	9,10-Dihydroxy-12Z-octadecenoic acid	C18H34O4	CCCCC/C=C\CC(C(CCCCCCCC(=O)O)O)O	High	4	-5.532
109	120-40-1	N,N-Bis(2-hydroxyethyl)dodecanamide	C16H33NO3	CCCCCCCCCCCC(=O)N(CCO)CCO	High	4	-5.056
110	73035-82-2	4(15)-Selinene-11,12-diol	C15H26O2	C[C@]12CCCC(=C)[C@@H]1CC(CC2)C(C)(CO)O	High	5	-6.556
111	4674-50-4	Nootkatone	C15H22O	C[C@@H]1CC(=O)C=C2[C@]1(C[C@@H](CC2)C(=C)C)C	High	4	-6.911
112	471-05-6	Zerumbone	C15H22O	C/C/1=C\CC(/C=C/C(=O)/C(=C/CC1)/C)(C)C	High	4	-6.503
113	1245-15-4	Quercetin-3,7,3',4'-tetramethyl ether	C19H18O7	COC1=C(C=C(C=C1)C2=C(C(=O)C3=C(C=C(C=C3O2)OC)O)OC)OC	High	5	-7.532
114	67204-66-4	Chromomoric acid B	C18H28O3	CC/C=C\C[C@@H]1[C@H](C=CC1=O)CCCCCCCC(=O)O	High	4	-6.115
115	1135-15-5	Dihydroisoferulic acid	C10H12O4	COC1=C(C=C(C=C1)CCC(=O)O)O	High	4	-5.678
116	77398-92-6	8-Gingerol	C19H30O4	CCCCCCC[C@@H](CC(=O)CCC1=CC(=C(C=C1)O)OC)O	High	4	-6.363
117	631-01-6	Quillaic acid	C30H46O5	C[C@]12CC[C@@H]([C@@]([C@@H]1CC[C@@]3([C@@H]2CC=C4[C@]3(C[C@H]([C@@]5([C@H]4CC(CC5)(C)C)C(=O)O)O)C)C)(C)C=O)O	High	3	-8.504
118	2444-46-4	Nonivamide	C17H27NO3	CCCCCCCCC(=O)NCC1=CC(=C(C=C1)O)OC	High	4	-5.97
119	30199-26-9	Xanthorrhizol	C15H22O	CC1=C(C=C(C=C1)[C@H](C)CCC=C(C)C)O	High	4	-6.487
120	21860-03-7	2,5-Di-tert-butylaniline	C14H23N	CC(C)(C)C1=CC(=C(C=C1)C(C)(C)C)N	High	4	-5.9
121	458-35-5	Coniferyl alcohol	C10H12O3	COC1=C(C=CC(=C1)/C=C/CO)O	High	4	-5.813
122	23513-15-7	(S)-[10]Gingerol	C21H34O4	CCCCCCCCC[C@@H](CC(=O)CCC1=CC(=C(C=C1)O)OC)O	High	3	-6.146
123	36700-45-5	[8]-Shogaol	C19H28O3	CCCCCCC/C=C/C(=O)CCC1=CC(=C(C=C1)O)OC	High	3	-6.212
124	7562-61-0	(+)-Usnic acid	C18H16O7	CC1=C(C(=C2C(=C1O)[C@@]3(C(=CC(=C(C3=O)C(=O)C)O)O2)C)C(=O)C)O	High	5	-8.07
125	515-69-5	.alpha.-Bisabolol	C15H26O	CC1=CC[C@H](CC1)[C@](C)(CCC=C(C)C)O	High	4	-6.487
126	482-89-3	Indigotin	C16H10N2O2	C1=CC=C2C(=C1)C(=C(N2)C3=NC4=CC=CC=C4C3=O)O	High	5	-7.579
127	479-41-4	Indirubin	C16H10N2O2	C1=CC=C2C(=C1)C(=C(N2)O)C3=NC4=CC=CC=C4C3=O	High	5	-8.36
